# Supplementary material for: Bis[1-(4-chloro­benz­yl)pyridinium] bis­(1,2,5-thia­diazole-3,4-dithiol­ato)nickelate(II)
Source: Acta Crystallogr Sect E Struct Rep Online. 2011 Jul 23;67(Pt 8):m1143. doi: 10.1107/S160053681102873X (PMC3212200; doi:10.1107/S160053681102873X)
Supplement: Supplementary file 1 [file e-67-m1143-sup1.cif]

##############################################################################
#                                                                            #
# This CIF contains the data in a paper accepted for publication in          #
# Acta Crystallographica Section E. It conforms to the requirements of       #
# Notes for Authors for Acta Crystallographica Section E, and has been       #
# peer reviewed under the auspices of the IUCr Commission on Journals.       #
#                                                                            #
# Full details of the Crystallographic Information File format               #
# are given in the paper "The Crystallographic Information File (CIF):       #
# a New Standard Archive File for Crystallography" by S. R. Hall, F. H.      #
# Allen and I. D. Brown [Acta Cryst. (1991), A47, 655-685].                  #
#                                                                            #
# The current version of the core CIF dictionary is obtainable from          #
# ftp://ftp.iucr.org/pub/cif_core.dic.                                       #
#                                                                            #
# Software is freely available for graphical display of the structure(s)     #
# in this CIF. For information consult the CIF software page                 #
# http://www.iucr.org/resources/cif/software.                                #
#                                                                            #
# This file may be used for bona fide research purposes within the           #
# scientific community so long as proper attribution is given to the journal # 
# article from which it was obtained.                                        #
#                                                                            #
##############################################################################
data_I
_audit_creation_method     SHELXL-2000
_chemical_name_systematic
;
Bis[1-(4-chlorobenzyl)pyridinium]
bis(1,2,5-thiadiazole-3,4-dithiolato)nickelate(II)
;
_chemical_name_common     ?
_chemical_formula_moiety     '2(C12 H11 Cl N), C4 N4 Ni S6'
_chemical_formula_sum     'C28 H22 Cl2 N6 Ni S6'
_chemical_formula_iupac     '(C12 H11 Cl N)2[Ni (C2 N2 S3)2]'
_chemical_formula_weight     764.49
_chemical_melting_point     ?
_symmetry_cell_setting     monoclinic
_symmetry_space_group_name_H-M     'P 21/c'
_symmetry_space_group_name_Hall     '-P 2ybc'
loop_
    _symmetry_equiv_pos_as_xyz
    'x, y, z'
    '-x, y+1/2, -z+1/2'
    '-x, -y, -z'
    'x, -y-1/2, z-1/2'
_cell_length_a     11.3091(10)
_cell_length_b     12.6699(12)
_cell_length_c     12.2405(11)
_cell_angle_alpha     90.00
_cell_angle_beta     116.0050(10)
_cell_angle_gamma     90.00
_cell_volume     1576.3(2)
_cell_formula_units_Z     2
_cell_measurement_reflns_used     8963
_cell_measurement_theta_min     2.45
_cell_measurement_theta_max     27.61
_cell_measurement_temperature     296(2)
_exptl_crystal_description     'block'
_exptl_crystal_colour     'brown'
_exptl_crystal_size_max     0.22
_exptl_crystal_size_mid     0.17
_exptl_crystal_size_min     0.11
_exptl_crystal_density_diffrn     1.611
_exptl_crystal_density_meas     ?
_exptl_crystal_density_method     'not measured'
_exptl_crystal_F_000     780
_exptl_absorpt_coefficient_mu     1.214
_exptl_absorpt_correction_type     multi-scan
_exptl_absorpt_process_details     '(SADABS; Sheldrick, 2004)'
_exptl_absorpt_correction_T_min     0.788
_exptl_absorpt_correction_T_max     0.872
_exptl_special_details     ?
_diffrn_ambient_temperature     296(2)
_diffrn_radiation_type     'MoK\a'
_diffrn_radiation_wavelength     0.71073
_diffrn_radiation_source     'fine-focus sealed tube'
_diffrn_radiation_monochromator     graphite
_diffrn_measurement_device_type     'Bruker Smart AAPEX CCD'
_diffrn_measurement_method     '\f and \w scans'
_diffrn_detector_area_resol_mean     ?
_diffrn_reflns_number     11011
_diffrn_reflns_av_R_equivalents     0.0233
_diffrn_reflns_av_sigmaI/netI     0.0186
_diffrn_reflns_theta_min     2.00
_diffrn_reflns_theta_max     25.00
_diffrn_reflns_theta_full     25.00
_diffrn_measured_fraction_theta_max     0.999
_diffrn_measured_fraction_theta_full     0.999
_diffrn_reflns_limit_h_min     -11
_diffrn_reflns_limit_h_max     13
_diffrn_reflns_limit_k_min     -15
_diffrn_reflns_limit_k_max     15
_diffrn_reflns_limit_l_min     -14
_diffrn_reflns_limit_l_max     14
_diffrn_standards_number     ?
_diffrn_standards_interval_count     ?
_diffrn_standards_interval_time     ?
_diffrn_standards_decay_%     ?
_refine_special_details
;
Refinement of <i>F</i>^2^ against ALL reflections. The weighted <i>R</i>-factor
<i>wR</i> and goodness of fit <i>S</i> are based on <i>F</i>^2^, conventional
<i>R</i>-factors <i>R</i> are based on <i>F</i>, with <i>F</i> set to zero for
negative <i>F</i>^2^. The threshold expression of <i>F</i>^2^ >
\s(<i>F</i>^2^) is used only for calculating <i>R</i>-factors(gt) <i>etc</i>.
and is not relevant to the choice of reflections for refinement.
<i>R</i>-factors based on <i>F</i>^2^ are statistically about twice as large
as those based on <i>F</i>, and <i>R</i>- factors based on ALL data will be
even larger.
;
_reflns_number_total     2771
_reflns_number_gt     2583
_reflns_threshold_expression     >2sigma(I)
_refine_ls_structure_factor_coef     Fsqd
_refine_ls_matrix_type     full
_refine_ls_R_factor_all     0.0264
_refine_ls_R_factor_gt     0.0241
_refine_ls_wR_factor_gt     0.0601
_refine_ls_wR_factor_ref     0.0615
_refine_ls_goodness_of_fit_ref     1.027
_refine_ls_restrained_S_all     1.027
_refine_ls_number_reflns     2771
_refine_ls_number_parameters     196
_refine_ls_number_restraints     0
_refine_ls_hydrogen_treatment     constr
_refine_ls_weighting_scheme     calc
_refine_ls_weighting_details
         'calc w=1/[\s^2^(Fo^2^)+(0.0288P)^2^+0.6880P] where P=(Fo^2^+2Fc^2^)/3'
_atom_sites_solution_hydrogens     geom
_atom_sites_solution_primary     direct
_atom_sites_solution_secondary     difmap
_refine_ls_shift/su_max     0.001
_refine_ls_shift/su_mean     0.001
_refine_diff_density_max     0.336
_refine_diff_density_min     -0.343
_refine_ls_extinction_method     none
_refine_ls_extinction_coef     ?
loop_
    _atom_type_symbol
    _atom_type_description
    _atom_type_scat_dispersion_real
    _atom_type_scat_dispersion_imag
    _atom_type_scat_source
    'C' 'C' 0.0033 0.0016
                         'International Tables Vol C Tables 4.2.6.8 and 6.1.1.4'
    'H' 'H' 0.0000 0.0000
                         'International Tables Vol C Tables 4.2.6.8 and 6.1.1.4'
    'N' 'N' 0.0061 0.0033
                         'International Tables Vol C Tables 4.2.6.8 and 6.1.1.4'
    'S' 'S' 0.1246 0.1234
                         'International Tables Vol C Tables 4.2.6.8 and 6.1.1.4'
    'Ni' 'Ni' 0.3393 1.1124
                         'International Tables Vol C Tables 4.2.6.8 and 6.1.1.4'
    'Cl' 'Cl' 0.1484 0.1585
                         'International Tables Vol C Tables 4.2.6.8 and 6.1.1.4'
_computing_data_collection     'SMART (Bruker, 2000)'
_computing_cell_refinement     'SAINT (Bruker, 2000)'
_computing_data_reduction     'SAINT (Bruker, 2000)'
_computing_structure_solution     'SHELXTL (Sheldrick, 2008)'
_computing_structure_refinement     'SHELXTL (Sheldrick, 2008)'
_computing_molecular_graphics     'SHELXTL (Sheldrick, 2008)'
_computing_publication_material     'SHELXTL (Sheldrick, 2008)'
loop_
    _atom_site_type_symbol
    _atom_site_label
    _atom_site_fract_x
    _atom_site_fract_y
    _atom_site_fract_z
    _atom_site_U_iso_or_equiv
    _atom_site_adp_type
    _atom_site_calc_flag
    _atom_site_refinement_flags
    _atom_site_occupancy
    _atom_site_symmetry_multiplicity
    _atom_site_disorder_assembly
    _atom_site_disorder_group
    Ni Ni1 1.0000 0.0000 1.0000 0.03315(10) Uani d S 1 2 . .
    S S1 0.92227(4) 0.11624(3) 0.85099(4) 0.04375(12) Uani d . 1 1 . .
    S S2 0.80993(4) -0.08083(4) 0.94044(4) 0.04587(13) Uani d . 1 1 . .
    S S3 0.52625(5) 0.07090(6) 0.64534(5) 0.06730(18) Uani d . 1 1 . .
    Cl Cl1 0.81302(6) 0.64372(5) 1.10601(5) 0.06886(17) Uani d . 1 1 . .
    N N1 0.66806(17) 0.13162(15) 0.68113(15) 0.0560(4) Uani d . 1 1 . .
    N N2 0.57869(16) -0.02144(15) 0.75207(15) 0.0570(4) Uani d . 1 1 . .
    N N3 0.71207(14) 0.36476(11) 0.59981(13) 0.0386(3) Uani d . 1 1 . .
    C C1 0.75730(17) 0.08146(14) 0.77589(16) 0.0414(4) Uani d . 1 1 . .
    C C2 0.70635(18) -0.00619(13) 0.81645(17) 0.0419(4) Uani d . 1 1 . .
    C C3 0.8199(2) 0.57027(15) 0.79196(18) 0.0511(5) Uani d . 1 1 . .
    H H3 0.8155 0.6055 0.7236 0.061 Uiso calc R 1 1 . .
    C C4 0.8134(2) 0.62703(16) 0.88550(19) 0.0550(5) Uani d . 1 1 . .
    H H4 0.8048 0.7001 0.8807 0.066 Uiso calc R 1 1 . .
    C C5 0.81978(17) 0.57358(15) 0.98640(17) 0.0470(4) Uani d . 1 1 . .
    C C6 0.83425(19) 0.46580(16) 0.99634(18) 0.0507(4) Uani d . 1 1 . .
    H H6 0.8390 0.4309 1.0650 0.061 Uiso calc R 1 1 . .
    C C7 0.84157(19) 0.41026(15) 0.90237(18) 0.0479(4) Uani d . 1 1 . .
    H H7 0.8525 0.3374 0.9087 0.057 Uiso calc R 1 1 . .
    C C8 0.83301(17) 0.46093(15) 0.79884(16) 0.0420(4) Uani d . 1 1 . .
    C C9 0.84261(18) 0.39821(16) 0.69918(17) 0.0464(4) Uani d . 1 1 . .
    H H9A 0.8950 0.3356 0.7343 0.056 Uiso calc R 1 1 . .
    H H9B 0.8886 0.4401 0.6636 0.056 Uiso calc R 1 1 . .
    C C10 0.59709(18) 0.38027(15) 0.60462(18) 0.0471(4) Uani d . 1 1 . .
    H H10 0.5951 0.4172 0.6695 0.057 Uiso calc R 1 1 . .
    C C11 0.48229(19) 0.34190(18) 0.51417(19) 0.0564(5) Uani d . 1 1 . .
    H H11 0.4028 0.3531 0.5178 0.068 Uiso calc R 1 1 . .
    C C12 0.4847(2) 0.28709(17) 0.41842(19) 0.0560(5) Uani d . 1 1 . .
    H H12 0.4075 0.2604 0.3572 0.067 Uiso calc R 1 1 . .
    C C13 0.6037(2) 0.27238(17) 0.41461(18) 0.0549(5) Uani d . 1 1 . .
    H H13 0.6077 0.2358 0.3504 0.066 Uiso calc R 1 1 . .
    C C14 0.71548(19) 0.31201(15) 0.50599(17) 0.0485(4) Uani d . 1 1 . .
    H H14 0.7957 0.3023 0.5033 0.058 Uiso calc R 1 1 . .
loop_
    _atom_site_aniso_label
    _atom_site_aniso_U_11
    _atom_site_aniso_U_22
    _atom_site_aniso_U_33
    _atom_site_aniso_U_12
    _atom_site_aniso_U_13
    _atom_site_aniso_U_23
    Ni1 0.03566(17) 0.02727(16) 0.04445(18) 0.00239(11) 0.02487(14) 0.00392(11)
    S1 0.0409(2) 0.0400(2) 0.0576(3) 0.00339(18) 0.0282(2) 0.0144(2)
    S2 0.0434(3) 0.0386(2) 0.0568(3) -0.00545(18) 0.0230(2) 0.00919(19)
    S3 0.0467(3) 0.0940(5) 0.0522(3) 0.0000(3) 0.0134(2) 0.0145(3)
    Cl1 0.0629(3) 0.0786(4) 0.0630(3) 0.0043(3) 0.0258(3) -0.0204(3)
    N1 0.0504(9) 0.0693(11) 0.0502(9) 0.0087(8) 0.0237(8) 0.0178(8)
    N2 0.0454(9) 0.0700(11) 0.0526(10) -0.0095(8) 0.0188(8) 0.0016(8)
    N3 0.0401(8) 0.0377(7) 0.0441(8) 0.0038(6) 0.0240(7) 0.0060(6)
    C1 0.0431(10) 0.0454(10) 0.0435(9) 0.0059(7) 0.0262(8) 0.0043(8)
    C2 0.0422(10) 0.0437(10) 0.0450(10) -0.0019(7) 0.0238(8) -0.0020(7)
    C3 0.0558(11) 0.0458(11) 0.0493(11) 0.0039(9) 0.0208(9) 0.0107(8)
    C4 0.0566(12) 0.0397(10) 0.0609(12) 0.0055(9) 0.0185(10) 0.0014(9)
    C5 0.0345(9) 0.0545(11) 0.0487(11) 0.0003(8) 0.0152(8) -0.0068(8)
    C6 0.0530(11) 0.0528(11) 0.0511(11) -0.0024(9) 0.0274(9) 0.0048(9)
    C7 0.0536(11) 0.0390(9) 0.0566(11) -0.0019(8) 0.0292(9) 0.0053(8)
    C8 0.0354(9) 0.0437(9) 0.0477(10) -0.0011(7) 0.0190(8) 0.0034(8)
    C9 0.0388(9) 0.0537(11) 0.0513(11) 0.0012(8) 0.0239(8) 0.0035(8)
    C10 0.0431(10) 0.0535(11) 0.0518(11) 0.0087(8) 0.0274(9) 0.0012(9)
    C11 0.0392(10) 0.0688(14) 0.0630(13) 0.0102(9) 0.0240(9) 0.0005(10)
    C12 0.0478(11) 0.0634(13) 0.0510(11) 0.0030(9) 0.0164(9) 0.0025(9)
    C13 0.0597(12) 0.0629(13) 0.0484(11) 0.0013(10) 0.0294(10) -0.0047(9)
    C14 0.0500(11) 0.0541(11) 0.0549(11) 0.0028(9) 0.0354(9) -0.0002(9)
_geom_special_details
;
All e.s.d.'s (except the e.s.d. in the dihedral angle between two l.s. planes)
are estimated using the full covariance matrix. The cell e.s.d.'s are taken
into account individually in the estimation of e.s.d.'s in distances, angles
and torsion angles; correlations between e.s.d.'s in cell parameters are only
used when they are defined by crystal symmetry. An approximate (isotropic)
treatment of cell e.s.d.'s is used for estimating e.s.d.'s involving l.s.
planes.
;
loop_
    _geom_bond_atom_site_label_1
    _geom_bond_atom_site_label_2
    _geom_bond_site_symmetry_2
    _geom_bond_distance
    _geom_bond_publ_flag
    Ni1 S2 . 2.1970(5) ?
    Ni1 S2 3_757 2.1970(5) ?
    Ni1 S1 . 2.2052(4) ?
    Ni1 S1 3_757 2.2052(4) ?
    S1 C1 . 1.7367(19) ?
    S2 C2 . 1.7351(19) ?
    S3 N1 . 1.6552(18) ?
    S3 N2 . 1.6576(19) ?
    Cl1 C5 . 1.7428(19) ?
    N1 C1 . 1.320(2) ?
    N2 C2 . 1.321(2) ?
    N3 C10 . 1.342(2) ?
    N3 C14 . 1.344(2) ?
    N3 C9 . 1.505(2) ?
    C1 C2 . 1.436(2) ?
    C3 C4 . 1.381(3) ?
    C3 C8 . 1.392(3) ?
    C3 H3 . 0.9300 ?
    C4 C5 . 1.382(3) ?
    C4 H4 . 0.9300 ?
    C5 C6 . 1.374(3) ?
    C6 C7 . 1.382(3) ?
    C6 H6 . 0.9300 ?
    C7 C8 . 1.386(3) ?
    C7 H7 . 0.9300 ?
    C8 C9 . 1.499(3) ?
    C9 H9A . 0.9700 ?
    C9 H9B . 0.9700 ?
    C10 C11 . 1.374(3) ?
    C10 H10 . 0.9300 ?
    C11 C12 . 1.373(3) ?
    C11 H11 . 0.9300 ?
    C12 C13 . 1.379(3) ?
    C12 H12 . 0.9300 ?
    C13 C14 . 1.364(3) ?
    C13 H13 . 0.9300 ?
    C14 H14 . 0.9300 ?
loop_
    _geom_angle_atom_site_label_1
    _geom_angle_atom_site_label_2
    _geom_angle_atom_site_label_3
    _geom_angle_site_symmetry_1
    _geom_angle_site_symmetry_3
    _geom_angle
    _geom_angle_publ_flag
    S2 Ni1 S2 . 3_757 180.0 ?
    S2 Ni1 S1 . . 93.419(17) ?
    S2 Ni1 S1 3_757 . 86.581(17) ?
    S2 Ni1 S1 . 3_757 86.581(17) ?
    S2 Ni1 S1 3_757 3_757 93.419(17) ?
    S1 Ni1 S1 . 3_757 180.0 ?
    C1 S1 Ni1 . . 102.38(6) ?
    C2 S2 Ni1 . . 102.90(6) ?
    N1 S3 N2 . . 98.58(8) ?
    C1 N1 S3 . . 106.72(13) ?
    C2 N2 S3 . . 106.67(14) ?
    C10 N3 C14 . . 120.12(16) ?
    C10 N3 C9 . . 123.34(15) ?
    C14 N3 C9 . . 116.44(14) ?
    N1 C1 C2 . . 114.09(17) ?
    N1 C1 S1 . . 124.97(14) ?
    C2 C1 S1 . . 120.93(14) ?
    N2 C2 C1 . . 113.95(17) ?
    N2 C2 S2 . . 125.75(14) ?
    C1 C2 S2 . . 120.30(14) ?
    C4 C3 C8 . . 120.74(18) ?
    C4 C3 H3 . . 119.6 ?
    C8 C3 H3 . . 119.6 ?
    C3 C4 C5 . . 118.99(18) ?
    C3 C4 H4 . . 120.5 ?
    C5 C4 H4 . . 120.5 ?
    C6 C5 C4 . . 121.56(18) ?
    C6 C5 Cl1 . . 118.66(16) ?
    C4 C5 Cl1 . . 119.76(15) ?
    C5 C6 C7 . . 118.73(18) ?
    C5 C6 H6 . . 120.6 ?
    C7 C6 H6 . . 120.6 ?
    C6 C7 C8 . . 121.32(18) ?
    C6 C7 H7 . . 119.3 ?
    C8 C7 H7 . . 119.3 ?
    C7 C8 C3 . . 118.64(17) ?
    C7 C8 C9 . . 119.85(17) ?
    C3 C8 C9 . . 121.48(16) ?
    C8 C9 N3 . . 114.31(14) ?
    C8 C9 H9A . . 108.7 ?
    N3 C9 H9A . . 108.7 ?
    C8 C9 H9B . . 108.7 ?
    N3 C9 H9B . . 108.7 ?
    H9A C9 H9B . . 107.6 ?
    N3 C10 C11 . . 120.30(18) ?
    N3 C10 H10 . . 119.9 ?
    C11 C10 H10 . . 119.9 ?
    C12 C11 C10 . . 120.10(18) ?
    C12 C11 H11 . . 119.9 ?
    C10 C11 H11 . . 119.9 ?
    C11 C12 C13 . . 118.82(19) ?
    C11 C12 H12 . . 120.6 ?
    C13 C12 H12 . . 120.6 ?
    C14 C13 C12 . . 119.31(19) ?
    C14 C13 H13 . . 120.3 ?
    C12 C13 H13 . . 120.3 ?
    N3 C14 C13 . . 121.34(17) ?
    N3 C14 H14 . . 119.3 ?
    C13 C14 H14 . . 119.3 ?
loop_
    _geom_hbond_atom_site_label_D
    _geom_hbond_atom_site_label_H
    _geom_hbond_atom_site_label_A
    _geom_hbond_site_symmetry_A
    _geom_hbond_distance_DH
    _geom_hbond_distance_HA
    _geom_hbond_distance_DA
    _geom_hbond_angle_DHA
    _geom_hbond_publ_flag
    C4 H4 S2 1_565 0.93 2.86 3.765(2) 163 y
    C11 H11 S2 2_656 0.93 2.80 3.715(2) 169 y
    C9 H9B Ni1 2_756 0.97 2.90 3.818(3) 159 y
data_global
_journal_date_recd_electronic     2011-07-08
_journal_date_accepted     2011-07-17
_journal_name_full     'Acta Crystallographica, Section E'
_journal_year     2011
_journal_volume     67
_journal_issue      8
_journal_page_first     m1143
_journal_page_last     m1143
_journal_paper_category     QM
_journal_coeditor_code     KP2343
_publ_contact_author_name     'Zhi-min Wang'
_publ_contact_author_address
;
  Department of Chemistry
  Zhejiang University
  Hangzhou, 310027
  People's Republic of China
;
_publ_contact_author_email     'wangzm168@126.com'
_publ_contact_author_fax     '86 571 88297098'
_publ_contact_author_phone     '86 571 88297097'
_publ_section_title
;
Bis[1-(4-chlorobenzyl)pyridinium]
bis(1,2,5-thiadiazole-3,4-dithiolato)nickelate(II)
;
loop_
    _publ_author_name
    _publ_author_address
    'Zhi-min Wang'
;
  Department of Chemistry
  Zhejiang University
  Hangzhou, 310027
  People's Republic of China
  College of Biology and Environment Engineering
  Zhejiang Shuren University
  Hangzhou 310015
  People's Republic of China
;
    'Fang-quan Wang'
;
  College of Biology and Environment Engineering
  Zhejiang Shuren University
  Hangzhou 310015
  People's Republic of China
;
    'Zi-yang Liu'
;
  Department of Chemistry
  Zhejiang University
  Hangzhou, 310027
  People's Republic of China
;
