# Supplementary material for: Bis[1-(4-chloro­benz­yl)pyridinium] bis­(1,2,5-thia­diazole-3,4-dithiol­ato)nickelate(II)
Source: Acta Crystallogr Sect E Struct Rep Online. 2011 Jul 23;67(Pt 8):m1143. doi: 10.1107/S160053681102873X (PMC3212200; doi:10.1107/S160053681102873X)
Supplement: Supplementary file 2 [file e-67-m1143-Isup2.hkl]

# 
# h,k,l, Fc-squared, Fo-squared, sigma(Fo-squared) and status flag 
# 
data_I
_shelx_title ' N4_0m in P2(1)/c' 
_shelx_refln_list_code          4 
_shelx_F_calc_maximum      199.39 
_exptl_crystal_F_000       780.00 
_reflns_d_resolution_high  0.8409 
 
loop_ 
 _symmetry_equiv_pos_as_xyz 
 'x, y, z' 
 '-x, y+1/2, -z+1/2' 
 '-x, -y, -z' 
 'x, -y-1/2, z-1/2' 
 
_cell_length_a    11.3091 
_cell_length_b    12.6699 
_cell_length_c    12.2405 
_cell_angle_alpha  90.000 
_cell_angle_beta  116.005 
_cell_angle_gamma  90.000 
 
_shelx_F_squared_multiplier     1.000 
 
loop_ 
 _refln_index_h 
 _refln_index_k 
 _refln_index_l 
 _refln_F_squared_calc 
 _refln_F_squared_meas 
 _refln_F_squared_sigma 
 _refln_observed_status 
   1   0   0     1537.56     1874.77     54.49 o 
   2   0   0     2561.21     2695.53     77.03 o 
   3   0   0    29095.03    26818.03    539.46 o 
   4   0   0     1438.41     1390.19     32.42 o 
   5   0   0     5049.91     5082.17    186.33 o 
   6   0   0     8052.09     8473.33    136.48 o 
   7   0   0       16.80       25.83      1.91 o 
   8   0   0     1594.26     1540.46     31.98 o 
   9   0   0      974.73      961.21     20.89 o 
  10   0   0     1551.14     1487.74     31.49 o 
  11   0   0     1316.91     1251.78     39.08 o 
  12   0   0      511.86      488.49     18.00 o 
   1   1   0     1095.09     1087.70     15.41 o 
   2   1   0     4354.30     4688.46    241.89 o 
   3   1   0     3611.93     3936.98     55.90 o 
   4   1   0     9267.27     8490.61    413.73 o 
   5   1   0      653.40      638.44      8.47 o 
   6   1   0     1418.31     1421.11     18.29 o 
   7   1   0     1285.05     1227.40     18.10 o 
   8   1   0       24.23       17.74      3.10 o 
   9   1   0       77.39       71.51      4.42 o 
  10   1   0        0.58        0.00      1.30 o 
  11   1   0      113.35       95.20      4.85 o 
  12   1   0      222.86      214.57      7.36 o 
   0   2   0    29277.05    21104.13    394.65 o 
   1   2   0     7799.11     7511.98    139.30 o 
   2   2   0      142.31      133.49      2.85 o 
   3   2   0     1015.65     1158.98     14.77 o 
   4   2   0     1200.99     1263.02     16.21 o 
   5   2   0     2926.83     3143.31     39.62 o 
   6   2   0     2561.57     2548.72     32.32 o 
   7   2   0      951.78      973.04     12.88 o 
   8   2   0        3.68        0.00      1.12 o 
   9   2   0      106.93      107.47      4.57 o 
  10   2   0      124.85      124.02      5.00 o 
  11   2   0      385.82      358.30      7.96 o 
   1   3   0       22.55       23.68      0.66 o 
   2   3   0      261.72      278.48      3.48 o 
   3   3   0     5373.37     5465.63     99.75 o 
   4   3   0     4206.25     4421.37     50.52 o 
   5   3   0     1570.55     1570.70     20.14 o 
   6   3   0     3521.25     3473.18     43.83 o 
   7   3   0      190.84      193.11      3.28 o 
   8   3   0      374.26      356.88      7.35 o 
   9   3   0     1127.25     1116.90     19.79 o 
  10   3   0       95.92       98.17      3.50 o 
  11   3   0      164.61      154.31      4.57 o 
   0   4   0    13295.09    12824.93    640.75 o 
   1   4   0      645.13      675.79      8.80 o 
   2   4   0     7707.97     8411.22    166.88 o 
   3   4   0     8733.01     8832.31    163.91 o 
   4   4   0     1811.87     1836.72     21.25 o 
   5   4   0      717.19      694.32      8.41 o 
   6   4   0      126.74      120.97      2.31 o 
   7   4   0     3204.70     3227.65     46.01 o 
   8   4   0     2472.95     2468.47     41.46 o 
   9   4   0      746.54      774.21     14.35 o 
  10   4   0       15.69       17.34      3.20 o 
  11   4   0       20.71       17.31      1.98 o 
   1   5   0        8.66        6.44      0.46 o 
   2   5   0      436.44      500.80      6.13 o 
   3   5   0        3.66        6.90      1.00 o 
   4   5   0     3575.71     3827.58     46.78 o 
   5   5   0       64.10       67.06      1.39 o 
   6   5   0       25.77       25.58      1.15 o 
   7   5   0      268.46      284.96      5.20 o 
   8   5   0       28.24       25.93      1.71 o 
   9   5   0      589.54      598.09     11.57 o 
  10   5   0       61.54       63.64      3.04 o 
  11   5   0       15.05       11.88      2.43 o 
   0   6   0      575.67      629.08     11.67 o 
   1   6   0      396.01      337.91      4.36 o 
   2   6   0     1027.11     1082.23     12.79 o 
   3   6   0     8418.23     8466.89    120.37 o 
   4   6   0     1216.72     1272.64     16.36 o 
   5   6   0        7.92        3.24      0.65 o 
   6   6   0      118.33      115.56      2.75 o 
   7   6   0     1713.89     1746.49     25.58 o 
   8   6   0      464.93      464.56      7.87 o 
   9   6   0      360.98      360.13      7.79 o 
  10   6   0      133.83      126.71      4.12 o 
  11   6   0        0.90        0.26      1.59 o 
   1   7   0       83.74       65.50      3.07 o 
   2   7   0      151.70      182.21      3.00 o 
   3   7   0     2094.78     2078.30     26.58 o 
   4   7   0      778.22      804.42      9.80 o 
   5   7   0      455.21      463.96      7.58 o 
   6   7   0        4.25        0.06      1.69 o 
   7   7   0      323.61      318.24      5.80 o 
   8   7   0       46.19       41.93      2.04 o 
   9   7   0       13.86       15.88      1.91 o 
  10   7   0        0.82        3.05      1.59 o 
   0   8   0     2114.31     2072.17     34.18 o 
   1   8   0     2045.22     1930.03     22.56 o 
   2   8   0     1005.64      997.40     13.21 o 
   3   8   0     4371.27     4319.26     49.60 o 
   4   8   0        2.62        3.01      0.85 o 
   5   8   0       96.09       91.80      2.49 o 
   6   8   0       61.12       56.86      2.41 o 
   7   8   0      222.61      221.26      5.22 o 
   8   8   0       12.13        9.37      1.41 o 
   9   8   0       89.43       89.18      3.65 o 
  10   8   0      175.00      174.24      5.16 o 
   1   9   0      119.29      114.95      2.16 o 
   2   9   0      152.80      143.78      2.49 o 
   3   9   0        2.79        3.38      0.73 o 
   4   9   0       24.15       24.59      1.21 o 
   5   9   0      191.69      183.11      3.86 o 
   6   9   0      171.80      176.95      3.89 o 
   7   9   0       55.66       50.67      2.17 o 
   8   9   0        3.11        0.83      1.17 o 
   9   9   0      234.10      250.84      7.82 o 
   0  10   0      914.29      983.50     17.08 o 
   1  10   0     1036.10      979.89     12.03 o 
   2  10   0      616.27      617.89      7.95 o 
   3  10   0      739.92      684.92      9.64 o 
   4  10   0      218.86      213.05      3.82 o 
   5  10   0       67.11       64.63      2.34 o 
   6  10   0       10.42        9.28      1.30 o 
   7  10   0      157.28      151.79      3.75 o 
   8  10   0      110.35      113.90      3.33 o 
   9  10   0       66.50       68.60      2.86 o 
   1  11   0      788.39      746.90      9.53 o 
   2  11   0     1000.12      965.00     13.21 o 
   3  11   0       44.21       45.00      1.78 o 
   4  11   0        8.85        9.28      1.30 o 
   5  11   0       81.62       75.94      2.61 o 
   6  11   0      247.03      244.36      5.08 o 
   7  11   0       38.05       34.05      2.00 o 
   8  11   0        0.47        0.00      1.35 o 
   0  12   0      351.67      387.85      7.88 o 
   1  12   0      146.04      126.64      2.88 o 
   2  12   0        7.35        8.63      1.17 o 
   3  12   0        1.66        1.68      0.81 o 
   4  12   0      574.52      596.26     10.02 o 
   5  12   0      647.32      656.06     10.91 o 
   6  12   0      594.17      607.97     10.32 o 
   7  12   0      167.93      162.31      4.14 o 
   1  13   0        3.50        2.11      1.12 o 
   2  13   0      163.59      133.04      3.13 o 
   3  13   0       13.69       11.51      1.52 o 
   4  13   0       93.51       95.04      3.10 o 
   5  13   0       48.29       36.19      2.60 o 
   6  13   0       16.97       16.62      1.86 o 
   0  14   0      604.51      624.70     15.05 o 
   1  14   0       19.44       16.22      1.56 o 
   2  14   0        0.87        0.00      1.14 o 
   3  14   0        4.56        4.81      1.37 o 
   4  14   0      485.59      508.09      9.10 o 
   1  15   0      229.94      267.72      5.83 o 
 -12   1   1       22.14       26.12      3.21 o 
 -11   1   1      296.08      293.58      7.39 o 
 -10   1   1      499.01      455.57      7.94 o 
  -9   1   1       58.67       53.26      2.05 o 
  -8   1   1      291.13      289.93     10.62 o 
  -7   1   1      748.52      738.25     11.25 o 
  -6   1   1      428.13      487.31      6.68 o 
  -5   1   1     6153.26     6488.96     91.16 o 
  -4   1   1     5217.29     5727.27     80.49 o 
  -3   1   1    20758.09    21431.10    377.95 o 
  -2   1   1       83.52       99.60      1.65 o 
  -1   1   1     6794.46     7278.43    230.28 o 
   0   1   1     2744.64     2218.00    175.61 o 
   1   1   1       85.90       89.92      1.35 o 
   2   1   1     8943.05     9582.26    289.95 o 
   3   1   1     6150.07     6356.41    116.92 o 
   4   1   1      838.92      827.51     10.70 o 
   5   1   1     1190.40     1466.56     25.98 o 
   6   1   1       40.84       44.65      1.83 o 
   7   1   1       69.91       68.68      4.01 o 
   8   1   1     1978.79     1962.43     28.53 o 
   9   1   1      436.44      410.51      8.35 o 
  10   1   1      969.87     1019.73     27.00 o 
  11   1   1       19.62       35.24      2.91 o 
 -12   2   1        7.92        8.44      1.81 o 
 -11   2   1       90.04       99.57      3.63 o 
 -10   2   1        2.51        0.00      1.32 o 
  -9   2   1     1596.29     1555.25     22.98 o 
  -8   2   1      154.27      167.84      3.50 o 
  -7   2   1      290.01      326.14      4.82 o 
  -6   2   1     1695.45     1700.53     21.79 o 
  -5   2   1     4558.94     4731.60     59.32 o 
  -4   2   1       17.79       16.60      0.75 o 
  -3   2   1     1254.80     1394.42     16.11 o 
  -2   2   1     1556.87     1615.72     20.35 o 
  -1   2   1     6137.44     6180.86    209.60 o 
   0   2   1      517.06      558.34      6.55 o 
   1   2   1     1564.38     1655.06     21.05 o 
   2   2   1     6701.02     7159.19    100.03 o 
   3   2   1      375.75      456.99      5.53 o 
   4   2   1     2756.77     2932.92     33.61 o 
   5   2   1     1902.05     1937.41     22.44 o 
   6   2   1       27.21       32.98      1.61 o 
   7   2   1     2902.86     2838.77     40.55 o 
   8   2   1      373.91      368.51      7.52 o 
   9   2   1      187.15      180.20     10.72 o 
  10   2   1       86.18       90.49      4.55 o 
  11   2   1       38.98       50.57      4.84 o 
 -12   3   1       16.95       21.67      2.13 o 
 -11   3   1      504.94      510.12     10.32 o 
 -10   3   1      479.99      477.63      9.58 o 
  -9   3   1     1573.30     1568.34     27.00 o 
  -8   3   1      627.62      609.76      9.68 o 
  -7   3   1      138.71      128.33      2.42 o 
  -6   3   1      345.13      275.62      4.14 o 
  -5   3   1     9569.82    10167.30    382.63 o 
  -4   3   1      277.94      252.90      3.28 o 
  -3   3   1     1057.00     1234.26     14.31 o 
  -2   3   1     3477.10     3706.34     46.48 o 
  -1   3   1     7055.12     6691.80    271.67 o 
   0   3   1       79.74       95.65      1.72 o 
   1   3   1     8726.40     9087.60    113.91 o 
   2   3   1     2405.37     2506.94     34.03 o 
   3   3   1     1270.89     1407.09     16.35 o 
   4   3   1      908.89      877.47     10.41 o 
   5   3   1     2409.08     2318.42     26.78 o 
   6   3   1     3959.56     4078.33     51.39 o 
   7   3   1      699.53      731.85     11.28 o 
   8   3   1       16.61       10.65      1.75 o 
   9   3   1      362.47      331.86      7.21 o 
  10   3   1       24.53       23.10      2.07 o 
  11   3   1        9.99       10.93      1.84 o 
 -12   4   1       15.82       22.56      2.25 o 
 -11   4   1      163.30      162.45      4.70 o 
 -10   4   1      179.64      177.40      4.82 o 
  -9   4   1       27.01       28.65      3.76 o 
  -8   4   1      133.79      138.09      2.79 o 
  -7   4   1      135.90      138.31      2.60 o 
  -6   4   1        0.54        1.41      0.87 o 
  -5   4   1     1076.41     1084.66     12.80 o 
  -4   4   1       52.21       36.00      0.88 o 
  -3   4   1     1488.89     1446.01     18.29 o 
  -2   4   1     1635.92     1618.00     18.73 o 
  -1   4   1     3883.66     4205.74     48.34 o 
   0   4   1      303.29      283.08      3.56 o 
   1   4   1     6562.81     6290.72    154.29 o 
   2   4   1       90.45      104.88      2.42 o 
   3   4   1       92.54       96.82      2.95 o 
   4   4   1     4692.25     4778.85     54.62 o 
   5   4   1      182.68      195.94      2.80 o 
   6   4   1       71.38       76.95      2.21 o 
   7   4   1     1486.45     1482.57     21.81 o 
   8   4   1        0.70        0.10      1.20 o 
   9   4   1      113.77      101.00      3.49 o 
  10   4   1       63.00       60.24      2.97 o 
  11   4   1       13.44       12.59      2.04 o 
 -11   5   1       47.32       48.40      2.77 o 
 -10   5   1      438.52      442.12      9.17 o 
  -9   5   1      275.89      285.54      6.44 o 
  -8   5   1     4946.09     4952.11     70.12 o 
  -7   5   1      849.07      855.56     11.56 o 
  -6   5   1     1306.81     1336.00     17.39 o 
  -5   5   1      164.38      165.27      2.46 o 
  -4   5   1     1369.36     1348.50     15.79 o 
  -3   5   1      578.23      589.08      7.15 o 
  -2   5   1      492.39      448.79      5.54 o 
  -1   5   1       36.27       29.11      0.87 o 
   0   5   1     2062.48     2128.50     24.51 o 
   1   5   1       29.97       36.43      1.67 o 
   2   5   1     5033.62     5098.32     58.20 o 
   3   5   1     1671.07     1593.58     24.37 o 
   4   5   1     4290.10     4336.87     49.63 o 
   5   5   1     1091.85     1064.60     15.80 o 
   6   5   1     2088.85     2100.85     30.35 o 
   7   5   1     1124.58     1173.21     17.59 o 
   8   5   1        3.14        3.23      1.38 o 
   9   5   1      185.64      184.72      4.99 o 
  10   5   1        9.89       11.68      1.83 o 
 -11   6   1        2.77        0.84      1.54 o 
 -10   6   1      140.96      142.65      4.39 o 
  -9   6   1      266.66      264.25      6.16 o 
  -8   6   1       67.47       75.33      3.83 o 
  -7   6   1      703.72      707.08     11.04 o 
  -6   6   1      620.29      572.33      7.99 o 
  -5   6   1      532.37      515.34      7.37 o 
  -4   6   1        9.61       10.32      0.64 o 
  -3   6   1      135.66      124.01      2.27 o 
  -2   6   1      761.89      830.12     10.91 o 
  -1   6   1      162.19      175.11      2.52 o 
   0   6   1       40.03       46.90      1.11 o 
   1   6   1     4794.92     4936.23     56.34 o 
   2   6   1     1833.16     1809.18     21.03 o 
   3   6   1     1182.91     1128.65     13.37 o 
   4   6   1     1091.48     1125.81     14.77 o 
   5   6   1       17.54       15.93      1.27 o 
   6   6   1      149.10      134.26      3.14 o 
   7   6   1        9.01       13.20      1.50 o 
   8   6   1      211.72      225.12      4.61 o 
   9   6   1       28.52       25.84      2.19 o 
  10   6   1      209.55      212.23      5.71 o 
 -11   7   1       13.47       14.10      2.07 o 
 -10   7   1        8.85       10.85      1.91 o 
  -9   7   1        6.14        6.18      2.37 o 
  -8   7   1     1341.26     1359.35     20.36 o 
  -7   7   1     1374.99     1405.01     20.86 o 
  -6   7   1      194.71      191.42      4.55 o 
  -5   7   1     1183.31     1219.81     14.54 o 
  -4   7   1     1849.51     1792.66     20.95 o 
  -3   7   1     3560.27     3386.28     38.94 o 
  -2   7   1     7478.23     7416.88     92.76 o 
  -1   7   1     1010.25     1039.18     12.37 o 
   0   7   1      374.21      404.89      5.22 o 
   1   7   1        2.26        2.10      0.54 o 
   2   7   1     2642.89     2435.44     28.20 o 
   3   7   1     1741.58     1663.07     19.49 o 
   4   7   1      506.66      505.96      7.17 o 
   5   7   1        1.06        0.06      1.07 o 
   6   7   1        2.05        0.63      1.72 o 
   7   7   1      411.95      401.89      7.04 o 
   8   7   1      359.59      366.16      6.69 o 
   9   7   1      388.85      408.89      8.83 o 
  10   7   1        2.03        0.00      1.74 o 
 -10   8   1        0.82        4.09      1.77 o 
  -9   8   1       93.40       94.40      2.94 o 
  -8   8   1       23.36       22.81      1.81 o 
  -7   8   1      148.60      151.40      3.52 o 
  -6   8   1       18.94       15.67      1.27 o 
  -5   8   1      121.98      114.91      4.38 o 
  -4   8   1      244.06      227.38      3.39 o 
  -3   8   1      803.99      820.35     10.04 o 
  -2   8   1      466.20      419.39      5.49 o 
  -1   8   1      126.73      103.99      1.94 o 
   0   8   1     1287.95     1370.06     16.23 o 
   1   8   1      477.90      464.29      6.00 o 
   2   8   1       43.84       41.32      1.52 o 
   3   8   1      113.66      110.59      2.32 o 
   4   8   1      790.79      763.98     10.48 o 
   5   8   1        0.38        0.00      1.37 o 
   6   8   1      211.78      202.87      4.83 o 
   7   8   1      382.03      373.57      6.73 o 
   8   8   1        0.00        0.00      1.18 o 
   9   8   1       12.12       12.26      2.26 o 
 -10   9   1       64.21       65.64      4.14 o 
  -9   9   1      106.00      106.99      3.19 o 
  -8   9   1       29.81       27.70      2.01 o 
  -7   9   1       46.92       44.23      2.07 o 
  -6   9   1      239.99      227.08      4.55 o 
  -5   9   1      425.75      413.15      7.04 o 
  -4   9   1     1449.23     1356.98     16.23 o 
  -3   9   1     1009.43     1001.17     12.19 o 
  -2   9   1     2213.94     2157.12     25.24 o 
  -1   9   1     1469.09     1484.00     17.62 o 
   0   9   1     3067.65     3075.02     35.61 o 
   1   9   1      391.87      371.87      5.06 o 
   2   9   1      614.40      621.16      9.82 o 
   3   9   1       26.00       21.57      1.17 o 
   4   9   1       75.21       74.22      2.27 o 
   5   9   1       76.80       77.22      2.43 o 
   6   9   1       52.78       50.78      2.12 o 
   7   9   1      239.61      221.02      4.69 o 
   8   9   1       97.51       97.23      3.45 o 
   9   9   1      169.73      176.48      7.99 o 
  -9  10   1      183.83      192.86      4.52 o 
  -8  10   1        0.01        0.00      1.23 o 
  -7  10   1      419.59      398.58      7.17 o 
  -6  10   1      213.48      214.76      4.51 o 
  -5  10   1      142.62      142.96      3.41 o 
  -4  10   1        1.77        0.71      1.15 o 
  -3  10   1        1.40        3.33      0.98 o 
  -2  10   1       73.61       69.80      1.81 o 
  -1  10   1        9.88       11.11      1.47 o 
   0  10   1        3.88        3.93      0.95 o 
   1  10   1     1875.59     1911.46     22.57 o 
   2  10   1      270.19      262.47      4.41 o 
   3  10   1      221.97      227.96      4.03 o 
   4  10   1      593.79      587.50      9.62 o 
   5  10   1        1.44        0.00      1.07 o 
   6  10   1       25.66       22.18      1.60 o 
   7  10   1       49.94       40.95      2.07 o 
   8  10   1      154.10      163.77      4.11 o 
  -8  11   1        3.11        0.00      1.26 o 
  -7  11   1       97.99      106.69      3.19 o 
  -6  11   1      503.71      484.82      8.43 o 
  -5  11   1     1330.33     1352.54     20.41 o 
  -4  11   1      282.51      253.17      4.42 o 
  -3  11   1       40.08       38.76      4.32 o 
  -2  11   1       13.86       21.19      1.16 o 
  -1  11   1     1222.30     1240.76     15.09 o 
   0  11   1     1165.49     1141.16     13.98 o 
   1  11   1      566.43      574.19      8.38 o 
   2  11   1        3.27        2.63      1.27 o 
   3  11   1      109.39       99.81      2.52 o 
   4  11   1      356.59      357.86      6.57 o 
   5  11   1      460.32      448.90      7.92 o 
   6  11   1      737.01      724.92     11.89 o 
   7  11   1       54.63       49.27      2.45 o 
  -7  12   1       18.03       16.25      1.66 o 
  -6  12   1       13.80       14.58      1.59 o 
  -5  12   1      172.36      173.03      4.14 o 
  -4  12   1       68.15       66.96      2.58 o 
  -3  12   1        3.67        4.11      1.04 o 
  -2  12   1        4.95        8.20      2.20 o 
  -1  12   1      290.32      278.13      4.34 o 
   0  12   1       11.05        8.09      1.19 o 
   1  12   1       59.09       53.27      1.96 o 
   2  12   1       14.04       12.36      1.25 o 
   3  12   1       78.26       72.29      2.29 o 
   4  12   1       42.84       43.64      2.29 o 
   5  12   1       16.60       18.00      1.73 o 
   6  12   1       97.93      104.03      3.36 o 
  -6  13   1      371.50      371.87      7.11 o 
  -5  13   1      372.94      377.32      7.12 o 
  -4  13   1        0.86        2.13      1.32 o 
  -3  13   1       35.12       24.86      1.54 o 
  -2  13   1        1.32        1.99      1.11 o 
  -1  13   1      379.10      391.85      6.34 o 
   0  13   1      209.10      200.71      3.99 o 
   1  13   1        9.86       10.52      1.37 o 
   2  13   1       89.10       97.57      2.70 o 
   3  13   1      343.12      339.05      6.55 o 
   4  13   1      848.28      828.88     13.47 o 
   5  13   1      567.14      563.94      9.86 o 
  -4  14   1        0.75        2.03      1.38 o 
  -3  14   1       19.28       13.50      1.43 o 
  -2  14   1       76.16       70.75      2.44 o 
  -1  14   1       45.37       36.07      2.11 o 
   0  14   1      129.56      113.16      3.03 o 
   1  14   1      435.56      441.76      7.15 o 
   2  14   1      114.62      110.71      3.02 o 
   3  14   1       11.81        5.02      1.47 o 
  -1  15   1      217.76      230.56      5.23 o 
   0  15   1      149.63      143.35      4.05 o 
 -11   0   2       15.95       13.57      2.07 o 
 -10   0   2      938.78      965.34     21.03 o 
  -9   0   2     1039.50      983.67     21.15 o 
  -8   0   2      484.95      469.64     10.78 o 
  -7   0   2       28.76       37.89      3.40 o 
  -6   0   2    14071.55    14111.17    228.51 o 
  -5   0   2     3534.96     3615.13     58.49 o 
  -4   0   2     9177.65     9496.96    153.89 o 
  -3   0   2       17.47       16.62      0.82 o 
  -2   0   2    16512.96    17146.99    357.50 o 
  -1   0   2     6073.91     7218.47    352.65 o 
   0   0   2     5462.43     5100.10    178.66 o 
   1   0   2      876.94      928.05     43.47 o 
   2   0   2     5059.20     5614.68    158.73 o 
   3   0   2      238.65      277.85      5.01 o 
   4   0   2      516.02      573.56      9.86 o 
   5   0   2     3698.95     3511.60     56.94 o 
   6   0   2      334.40      322.62      6.07 o 
   7   0   2     1074.48     1067.60     29.87 o 
   8   0   2        5.32        4.37      1.45 o 
   9   0   2      747.06      754.75     24.77 o 
  10   0   2      716.30      675.92     22.99 o 
  11   0   2      840.56      829.62     27.81 o 
 -12   1   2       70.82       67.83      3.16 o 
 -11   1   2        5.49        6.28      1.33 o 
 -10   1   2       77.36       78.85      2.95 o 
  -9   1   2       42.28       37.94      2.14 o 
  -8   1   2      810.27      791.02     14.03 o 
  -7   1   2       12.33        7.37      0.66 o 
  -6   1   2      140.29      130.14      2.30 o 
  -5   1   2       38.57       36.52      1.23 o 
  -4   1   2     2845.47     2924.38     33.47 o 
  -3   1   2       58.98       90.82      1.33 o 
  -2   1   2     4625.14     4875.04     61.59 o 
  -1   1   2     6422.28     6311.81    102.00 o 
   0   1   2      212.02      219.34      4.41 o 
   1   1   2      334.55      311.49      4.16 o 
   2   1   2      155.06      129.92      2.27 o 
   3   1   2      388.30      385.35      4.76 o 
   4   1   2        5.91       15.06      0.71 o 
   5   1   2       50.92       51.35      1.24 o 
   6   1   2      551.49      559.58      7.73 o 
   7   1   2     1023.31     1039.32     15.57 o 
   8   1   2      107.00       98.13      3.12 o 
   9   1   2       19.77       22.34      2.91 o 
  10   1   2       49.87       45.25      3.45 o 
  11   1   2        3.80        6.53      2.63 o 
 -12   2   2      325.49      335.74      7.60 o 
 -11   2   2      203.57      183.50      4.85 o 
 -10   2   2      150.00      159.29      3.65 o 
  -9   2   2       26.47       28.05      1.51 o 
  -8   2   2      770.69      778.25     11.94 o 
  -7   2   2      818.73      778.86     10.41 o 
  -6   2   2     3874.68     3885.99     54.82 o 
  -5   2   2     1592.83     1625.18     23.24 o 
  -4   2   2      389.20      396.45      7.54 o 
  -3   2   2       58.31       81.64      1.47 o 
  -2   2   2     6894.01     7192.24     90.58 o 
  -1   2   2    25312.45    22326.85    426.85 o 
   0   2   2      526.07      528.16      7.87 o 
   1   2   2     2800.73     3021.03     37.92 o 
   2   2   2      211.04      230.26      3.30 o 
   3   2   2     4071.36     4439.38     50.67 o 
   4   2   2      446.25      387.93      4.89 o 
   5   2   2     3264.34     3216.92     75.58 o 
   6   2   2      623.07      620.63      9.53 o 
   7   2   2        4.96        1.77      1.09 o 
   8   2   2        7.27        7.84      1.62 o 
   9   2   2      935.45      968.90     20.98 o 
  10   2   2      138.60      137.31      6.08 o 
  11   2   2      202.13      189.90      6.88 o 
 -12   3   2      233.33      238.79      6.07 o 
 -11   3   2        3.66        9.77      1.74 o 
 -10   3   2      696.71      704.15     16.15 o 
  -9   3   2       14.11       16.62      1.52 o 
  -8   3   2      271.81      271.13      4.95 o 
  -7   3   2      133.24      140.78      2.55 o 
  -6   3   2      499.76      457.15      6.35 o 
  -5   3   2      302.87      326.89      4.18 o 
  -4   3   2     2453.25     2422.44     30.55 o 
  -3   3   2      433.51      396.56      5.92 o 
  -2   3   2      499.05      546.86      7.22 o 
  -1   3   2    34030.45    29080.01    743.50 o 
   0   3   2     7351.39     7694.38    160.40 o 
   1   3   2     1183.53     1146.43     16.59 o 
   2   3   2     1652.94     1713.50     21.77 o 
   3   3   2     1835.53     1843.38     21.35 o 
   4   3   2       20.39        7.90      0.86 o 
   5   3   2      138.45      148.21      2.29 o 
   6   3   2     1950.78     1929.60     27.89 o 
   7   3   2      299.25      305.25      6.47 o 
   8   3   2       10.41        6.26      1.31 o 
   9   3   2       99.93       85.92      4.02 o 
  10   3   2        2.39        0.70      0.86 o 
 -12   4   2      259.18      280.22      6.80 o 
 -11   4   2      531.52      518.81     10.42 o 
 -10   4   2      178.64      173.10      4.63 o 
  -9   4   2      861.26      833.17     12.97 o 
  -8   4   2     3336.80     3451.53     43.81 o 
  -7   4   2      527.01      480.12      6.81 o 
  -6   4   2      212.68      226.57      3.56 o 
  -5   4   2       83.69       88.18      1.51 o 
  -4   4   2        4.63        9.61      0.62 o 
  -3   4   2      437.24      459.17      6.18 o 
  -2   4   2      296.61      315.97      4.39 o 
  -1   4   2    10936.81    11015.57    138.61 o 
   0   4   2      790.75      786.10      9.29 o 
   1   4   2      495.39      520.31      6.97 o 
   2   4   2    10880.38    11095.91    190.39 o 
   3   4   2     5500.66     5596.19     70.14 o 
   4   4   2     1774.04     1626.27     18.98 o 
   5   4   2      741.02      746.20     11.36 o 
   6   4   2      638.80      642.53     10.08 o 
   7   4   2        3.28        3.59      1.55 o 
   8   4   2       31.44       30.90      2.04 o 
   9   4   2      134.74      136.63      5.21 o 
  10   4   2       18.17       12.16      1.82 o 
 -12   5   2       35.15       30.94      2.44 o 
 -11   5   2       93.45       86.93      3.54 o 
 -10   5   2       80.39       82.23      3.17 o 
  -9   5   2        3.43        7.78      2.74 o 
  -8   5   2      470.94      478.96      7.01 o 
  -7   5   2     1047.39     1061.59     14.08 o 
  -6   5   2       97.42      106.21      2.12 o 
  -5   5   2        0.55        0.13      0.42 o 
  -4   5   2      331.06      325.00      4.22 o 
  -3   5   2     1059.10     1046.11     13.55 o 
  -2   5   2        0.32        1.32      0.57 o 
  -1   5   2      892.09      870.98     10.32 o 
   0   5   2     1380.43     1315.12     15.35 o 
   1   5   2      884.08      895.12     11.63 o 
   2   5   2      437.11      482.28      6.53 o 
   3   5   2     5087.42     5157.22     64.70 o 
   4   5   2       87.09       92.80      3.18 o 
   5   5   2       98.32      101.23      2.47 o 
   6   5   2      117.34      122.66      2.98 o 
   7   5   2      388.03      382.58      6.64 o 
   8   5   2      189.20      190.47      5.80 o 
   9   5   2        0.01        0.00      2.02 o 
  10   5   2        1.30        0.00      1.51 o 
 -11   6   2      163.25      176.13      4.99 o 
 -10   6   2       75.89       73.89      3.10 o 
  -9   6   2     1781.73     1728.90     29.76 o 
  -8   6   2      934.50      940.44     14.37 o 
  -7   6   2      171.82      162.78      3.33 o 
  -6   6   2      270.36      261.93      4.13 o 
  -5   6   2      606.56      595.57      7.40 o 
  -4   6   2     4764.59     4896.24     55.99 o 
  -3   6   2     2541.55     2522.18     29.10 o 
  -2   6   2        4.29        3.64      0.53 o 
  -1   6   2      289.03      270.96      3.64 o 
   0   6   2     1507.59     1497.70     17.52 o 
   1   6   2     5356.73     5495.27     62.74 o 
   2   6   2     7165.46     7075.68     80.67 o 
   3   6   2      161.28      143.53      2.90 o 
   4   6   2      531.90      520.82      7.34 o 
   5   6   2      259.29      257.52      4.75 o 
   6   6   2     1718.37     1697.12     24.92 o 
   7   6   2      301.06      311.06      5.73 o 
   8   6   2     1018.30     1009.71     18.35 o 
   9   6   2      100.62      101.61      3.71 o 
  10   6   2        0.79        0.00      1.50 o 
 -11   7   2       12.26       10.23      1.89 o 
 -10   7   2       23.21       23.79      2.03 o 
  -9   7   2       49.22       55.84      2.37 o 
  -8   7   2        1.13        0.00      1.11 o 
  -7   7   2      181.32      169.26      4.12 o 
  -6   7   2      807.84      779.66     10.63 o 
  -5   7   2      579.10      583.11      7.33 o 
  -4   7   2        5.35        4.13      0.79 o 
  -3   7   2      160.07      150.18      2.40 o 
  -2   7   2     1314.87     1319.00     15.57 o 
  -1   7   2     2016.94     2065.02     24.01 o 
   0   7   2       19.60       14.67      1.52 o 
   1   7   2       79.58       90.63      1.72 o 
   2   7   2      261.61      246.80      3.47 o 
   3   7   2      130.97      133.71      2.58 o 
   4   7   2        1.59        1.28      1.43 o 
   5   7   2      509.92      513.79      8.43 o 
   6   7   2      457.29      454.39      7.71 o 
   7   7   2      148.94      136.38      3.39 o 
   8   7   2        2.30        6.47      2.29 o 
   9   7   2       70.84       60.96      3.16 o 
 -10   8   2       20.89       26.75      2.70 o 
  -9   8   2      394.73      395.93      8.18 o 
  -8   8   2      166.42      169.60      3.87 o 
  -7   8   2      198.15      198.28      4.11 o 
  -6   8   2        9.08       13.85      1.15 o 
  -5   8   2     2801.81     2775.94     32.20 o 
  -4   8   2     3059.01     3030.46     35.02 o 
  -3   8   2     3958.91     3789.75     59.40 o 
  -2   8   2     2020.95     1956.94     22.89 o 
  -1   8   2       22.97       17.79      0.86 o 
   0   8   2       23.35       20.63      0.90 o 
   1   8   2     1334.84     1366.75     16.22 o 
   2   8   2      969.62      911.98     13.79 o 
   3   8   2       42.03       48.33      3.21 o 
   4   8   2        2.68        0.07      0.79 o 
   5   8   2       11.62        7.17      1.13 o 
   6   8   2      584.70      587.11      9.67 o 
   7   8   2      327.86      312.73      6.00 o 
   8   8   2     1168.59     1164.89     18.02 o 
   9   8   2       45.33       44.58      2.76 o 
 -10   9   2       58.39       63.23      3.23 o 
  -9   9   2        1.55        1.43      1.30 o 
  -8   9   2      250.51      240.32      5.40 o 
  -7   9   2      444.17      440.57      7.60 o 
  -6   9   2       19.02       16.85      1.39 o 
  -5   9   2      285.56      290.79      4.68 o 
  -4   9   2      505.75      481.69      7.00 o 
  -3   9   2     1169.15     1189.44     15.73 o 
  -2   9   2       47.51       48.11      1.47 o 
  -1   9   2       16.36       17.13      1.01 o 
   0   9   2      783.46      792.14      9.82 o 
   1   9   2      769.93      762.10     10.48 o 
   2   9   2       27.47       28.40      1.50 o 
   3   9   2     1164.19     1152.33     15.43 o 
   4   9   2      353.62      341.44      6.13 o 
   5   9   2      351.45      323.10      5.95 o 
   6   9   2      184.82      191.33      4.24 o 
   7   9   2      110.47      104.58      3.12 o 
   8   9   2      139.49      137.58      4.31 o 
  -9  10   2        1.74        0.00      1.41 o 
  -8  10   2       79.84       89.89      2.91 o 
  -7  10   2      633.08      618.62     10.22 o 
  -6  10   2      529.43      533.76      8.93 o 
  -5  10   2      653.44      611.07      9.91 o 
  -4  10   2      378.54      378.18      5.83 o 
  -3  10   2      427.04      420.29      6.33 o 
  -2  10   2     1154.50     1150.82     13.99 o 
  -1  10   2     2093.95     2091.29     24.61 o 
   0  10   2      210.40      186.36      3.11 o 
   1  10   2       11.74       10.76      1.21 o 
   2  10   2        6.33        4.73      1.10 o 
   3  10   2      439.07      456.48      6.93 o 
   4  10   2      234.18      227.16      5.97 o 
   5  10   2      279.45      286.98      5.59 o 
   6  10   2      232.77      217.01      4.71 o 
   7  10   2       28.40       25.55      1.84 o 
   8  10   2      120.19      126.75      4.51 o 
  -8  11   2       64.34       67.73      2.70 o 
  -7  11   2      486.49      483.18      8.85 o 
  -6  11   2       54.63       55.23      2.77 o 
  -5  11   2      263.14      250.72      5.01 o 
  -4  11   2      393.86      370.38      5.86 o 
  -3  11   2        3.64        3.71      0.90 o 
  -2  11   2      386.30      394.44      5.56 o 
  -1  11   2       27.23       22.81      1.20 o 
   0  11   2      381.74      375.07      5.99 o 
   1  11   2      370.11      342.84      5.76 o 
   2  11   2      156.27      143.62      3.07 o 
   3  11   2      307.73      296.50      5.06 o 
   4  11   2      110.60      104.89      3.07 o 
   5  11   2      116.64      114.95      3.36 o 
   6  11   2        6.28        3.00      1.38 o 
   7  11   2       83.07       76.42      2.86 o 
  -7  12   2      120.71      116.90      3.42 o 
  -6  12   2      460.58      485.77      8.54 o 
  -5  12   2      201.32      185.63      4.26 o 
  -4  12   2       15.74       18.41      1.33 o 
  -3  12   2      120.71      127.33      2.95 o 
  -2  12   2       44.28       50.76      1.81 o 
  -1  12   2     1347.36     1336.64     17.96 o 
   0  12   2      618.35      618.82      9.09 o 
   1  12   2      149.74      141.57      3.13 o 
   2  12   2      323.46      308.90      5.31 o 
   3  12   2      399.88      405.06      6.53 o 
   4  12   2      368.11      364.79      6.87 o 
   5  12   2      666.81      668.74     11.19 o 
   6  12   2      229.89      211.12      4.90 o 
  -6  13   2        0.33        0.00      1.33 o 
  -5  13   2       25.19       21.13      1.81 o 
  -4  13   2        1.29        0.86      1.26 o 
  -3  13   2       12.28       16.47      1.39 o 
  -2  13   2       16.07       15.03      1.37 o 
  -1  13   2        8.75        6.80      1.30 o 
   0  13   2        0.09        0.00      1.14 o 
   1  13   2       26.29       29.06      1.66 o 
   2  13   2       34.44       42.39      1.98 o 
   3  13   2       14.90       21.67      1.79 o 
   4  13   2        0.55        1.55      1.72 o 
   5  13   2       15.18       13.62      1.78 o 
  -4  14   2        5.30        6.68      1.61 o 
  -3  14   2       14.33       11.98      1.55 o 
  -2  14   2       61.20       67.46      2.74 o 
  -1  14   2      244.16      248.53      4.74 o 
   0  14   2      393.05      392.93      6.58 o 
   1  14   2      357.82      378.46      6.42 o 
   2  14   2      208.56      209.50      4.34 o 
   3  14   2       90.25       94.31      3.29 o 
 -13   1   3        9.24        5.16      1.73 o 
 -12   1   3      111.07      108.83      3.67 o 
 -11   1   3      567.65      559.96      9.35 o 
 -10   1   3       20.73       13.77      1.77 o 
  -9   1   3      230.60      236.31      4.49 o 
  -8   1   3       43.86       39.73      1.58 o 
  -7   1   3     4023.85     3980.82     50.12 o 
  -6   1   3    15485.65    14677.06    191.68 o 
  -5   1   3     1075.59     1019.49     11.97 o 
  -4   1   3     1151.54     1176.84     13.69 o 
  -3   1   3      412.59      400.98      4.88 o 
  -2   1   3    23620.64    21964.66    396.27 o 
  -1   1   3        8.79        7.25      0.54 o 
   0   1   3     4579.18     4844.85     83.45 o 
   1   1   3     1816.90     1857.92     36.71 o 
   2   1   3      316.64      347.48      4.37 o 
   3   1   3       17.91       25.83      0.81 o 
   4   1   3     8258.12     8304.97    149.68 o 
   5   1   3     2358.94     2387.72     27.63 o 
   6   1   3     1565.73     1573.16     20.37 o 
   7   1   3      348.29      355.55      7.27 o 
   8   1   3      827.60      776.93     17.88 o 
   9   1   3      431.57      432.91     11.30 o 
  10   1   3      560.76      603.77     15.01 o 
 -12   2   3       34.19       33.91      2.30 o 
 -11   2   3      402.23      390.66     18.04 o 
 -10   2   3     1096.85     1068.66     18.86 o 
  -9   2   3      640.68      615.40     11.37 o 
  -8   2   3      630.57      632.92      9.86 o 
  -7   2   3      258.01      299.78      4.47 o 
  -6   2   3      142.20      160.16      2.34 o 
  -5   2   3     2531.37     2388.55     30.20 o 
  -4   2   3      438.02      496.65      6.01 o 
  -3   2   3     3740.28     3827.11     43.79 o 
  -2   2   3    39757.49    34065.80    401.94 o 
  -1   2   3     1237.32     1200.55     13.91 o 
   0   2   3     6409.37     6749.85    124.05 o 
   1   2   3     4065.55     3985.82    109.63 o 
   2   2   3      102.08      108.59      1.65 o 
   3   2   3       40.35       29.70      1.77 o 
   4   2   3        0.95        0.45      0.66 o 
   5   2   3     1514.37     1506.59     19.42 o 
   6   2   3     1723.04     1746.71     25.39 o 
   7   2   3       27.65       22.98      1.95 o 
   8   2   3      131.88      128.19      7.73 o 
   9   2   3      592.11      584.62     14.32 o 
  10   2   3        2.08        0.00      2.14 o 
 -12   3   3      174.63      172.18      4.84 o 
 -11   3   3      423.71      431.74      8.90 o 
 -10   3   3      150.64      145.13      3.43 o 
  -9   3   3     1327.20     1324.58     23.18 o 
  -8   3   3      796.15      774.82     13.84 o 
  -7   3   3      165.18      185.45      3.44 o 
  -6   3   3      442.32      484.08      6.02 o 
  -5   3   3      973.79     1015.39     11.98 o 
  -4   3   3     2067.97     2051.15     23.65 o 
  -3   3   3      578.83      536.53      6.46 o 
  -2   3   3     5387.77     5575.91     73.94 o 
  -1   3   3     3544.34     3725.02     42.60 o 
   0   3   3       30.99       31.38      1.41 o 
   1   3   3     5591.43     5872.11    110.94 o 
   2   3   3     8073.98     8128.17    170.21 o 
   3   3   3     2026.97     2051.61     26.15 o 
   4   3   3        8.35        6.68      0.71 o 
   5   3   3      400.76      403.70      6.63 o 
   6   3   3      146.47      150.99      3.29 o 
   7   3   3       75.99       67.57      4.40 o 
   8   3   3      190.09      192.22      6.21 o 
   9   3   3        9.14        8.62      1.77 o 
  10   3   3       25.45       22.64      2.79 o 
 -12   4   3       68.21       84.57      3.52 o 
 -11   4   3      112.05      118.57      3.94 o 
 -10   4   3        1.57        1.29      1.18 o 
  -9   4   3      388.48      389.07      6.75 o 
  -8   4   3      269.47      271.21      4.33 o 
  -7   4   3       30.81       35.28      1.42 o 
  -6   4   3      358.51      362.68      5.15 o 
  -5   4   3     1450.29     1492.47     19.12 o 
  -4   4   3      425.52      443.25      6.03 o 
  -3   4   3       47.01       50.59      1.58 o 
  -2   4   3     2412.59     2483.79     31.15 o 
  -1   4   3      116.94      107.35      1.95 o 
   0   4   3      225.67      212.43      2.84 o 
   1   4   3     1522.76     1612.09     23.95 o 
   2   4   3        5.01       16.76      1.74 o 
   3   4   3      624.21      690.49      9.32 o 
   4   4   3      319.83      349.27      5.57 o 
   5   4   3       39.50       29.71      1.49 o 
   6   4   3      279.80      297.48      5.39 o 
   7   4   3      440.44      447.86      8.94 o 
   8   4   3       78.13       86.96      4.10 o 
   9   4   3      174.51      166.35      5.61 o 
  10   4   3       94.83       89.60      4.60 o 
 -12   5   3      197.25      205.94      5.55 o 
 -11   5   3      125.69      130.98      4.08 o 
 -10   5   3      525.96      519.77     10.24 o 
  -9   5   3      697.12      703.53     11.17 o 
  -8   5   3     1191.22     1205.13     15.96 o 
  -7   5   3       57.04       62.43      1.69 o 
  -6   5   3      305.92      288.71      3.92 o 
  -5   5   3       94.46       93.20      1.85 o 
  -4   5   3     1622.68     1595.62     18.59 o 
  -3   5   3     2403.00     2312.03     26.68 o 
  -2   5   3      507.75      520.05     10.47 o 
  -1   5   3     3432.45     3576.68     40.94 o 
   0   5   3     1736.07     1696.80     19.71 o 
   1   5   3     6839.52     6764.82     84.77 o 
   2   5   3     3658.25     3626.74     45.74 o 
   3   5   3     2308.22     2217.03     28.32 o 
   4   5   3       26.60       21.81      1.63 o 
   5   5   3      174.45      170.80      3.58 o 
   6   5   3       34.57       28.60      1.54 o 
   7   5   3      794.49      785.48     12.36 o 
   8   5   3       16.70       14.16      1.86 o 
   9   5   3        5.41        2.72      1.61 o 
 -12   6   3       14.68       18.88      3.72 o 
 -11   6   3        2.18        0.82      1.46 o 
 -10   6   3     1068.73     1044.04     18.79 o 
  -9   6   3       33.40       31.87      1.72 o 
  -8   6   3       18.27       23.69      1.22 o 
  -7   6   3       91.32       88.71      2.07 o 
  -6   6   3      163.51      173.64      3.03 o 
  -5   6   3      148.17      170.44      2.60 o 
  -4   6   3        0.42        0.22      0.64 o 
  -3   6   3     1218.22     1151.03     14.96 o 
  -2   6   3      917.92      895.86     10.73 o 
  -1   6   3     5194.31     5387.51     61.54 o 
   0   6   3     2157.07     2264.36     26.21 o 
   1   6   3       34.97       43.10      1.55 o 
   2   6   3      494.38      515.48      7.24 o 
   3   6   3       46.93       49.41      2.41 o 
   4   6   3       17.83       14.27      0.98 o 
   5   6   3      491.79      494.51      8.16 o 
   6   6   3       24.38       26.07      1.54 o 
   7   6   3       89.65       91.57      2.83 o 
   8   6   3        5.41        4.09      1.78 o 
   9   6   3      187.29      176.62      5.08 o 
 -11   7   3       19.13       17.78      2.07 o 
 -10   7   3       81.40       80.93      3.35 o 
  -9   7   3     1172.75     1202.44     18.19 o 
  -8   7   3      318.22      305.69      6.44 o 
  -7   7   3      204.02      198.81      3.52 o 
  -6   7   3     1064.67     1064.76     14.15 o 
  -5   7   3     2154.54     2148.36     25.04 o 
  -4   7   3      706.77      707.96      9.60 o 
  -3   7   3     1247.97     1109.82     14.55 o 
  -2   7   3     1422.65     1475.99     17.37 o 
  -1   7   3      360.79      357.17      4.74 o 
   0   7   3       46.14       49.07      1.66 o 
   1   7   3     2569.11     2515.09     29.14 o 
   2   7   3       11.74       16.16      1.18 o 
   3   7   3      890.43      884.21     11.97 o 
   4   7   3        2.09        3.60      1.18 o 
   5   7   3      865.06      868.90     13.47 o 
   6   7   3      296.95      287.72      5.48 o 
   7   7   3      396.41      424.66      7.58 o 
   8   7   3      334.57      328.49      7.57 o 
   9   7   3       29.95       26.87      2.43 o 
 -11   8   3       82.64       79.19      4.47 o 
 -10   8   3        1.77        0.65      1.99 o 
  -9   8   3      162.40      167.95      3.98 o 
  -8   8   3       38.43       39.73      2.07 o 
  -7   8   3      114.83      114.45      2.56 o 
  -6   8   3       92.79       86.04      2.13 o 
  -5   8   3      314.88      327.93      4.57 o 
  -4   8   3      298.22      304.33      4.70 o 
  -3   8   3      114.76      106.89      2.25 o 
  -2   8   3      594.68      638.14      8.00 o 
  -1   8   3        0.42        0.35      0.60 o 
   0   8   3        4.88        4.08      0.81 o 
   1   8   3      351.54      361.25      5.47 o 
   2   8   3        1.83        3.01      1.42 o 
   3   8   3       28.53       31.52      1.48 o 
   4   8   3       23.02       19.55      1.64 o 
   5   8   3      108.31      109.79      6.91 o 
   6   8   3        9.82       10.23      1.45 o 
   7   8   3       12.56       15.78      1.61 o 
   8   8   3       12.34       10.37      2.02 o 
 -10   9   3       67.67       70.64      3.32 o 
  -9   9   3      507.56      493.76      8.55 o 
  -8   9   3      562.85      552.99     10.58 o 
  -7   9   3      223.28      215.00      4.42 o 
  -6   9   3     1038.19     1016.67     13.74 o 
  -5   9   3     1779.11     1742.68     20.64 o 
  -4   9   3     1589.02     1605.60     20.95 o 
  -3   9   3     1364.37     1348.35     16.15 o 
  -2   9   3      122.74      139.72      2.49 o 
  -1   9   3       37.51       33.51      1.49 o 
   0   9   3      202.08      188.49      3.40 o 
   1   9   3      795.81      776.49     10.73 o 
   2   9   3       62.36       63.26      2.15 o 
   3   9   3      392.11      364.13      5.73 o 
   4   9   3        1.64        1.62      3.27 o 
   5   9   3      837.04      805.25     12.80 o 
   6   9   3      317.43      320.33      6.13 o 
   7   9   3      623.20      643.84     12.47 o 
   8   9   3      175.95      190.52      5.60 o 
  -9  10   3       73.05       66.91      2.57 o 
  -8  10   3      217.03      226.97      4.86 o 
  -7  10   3       90.90       96.76      2.97 o 
  -6  10   3        2.75        1.63      1.22 o 
  -5  10   3      895.41      893.60     11.15 o 
  -4  10   3       14.08        9.10      1.01 o 
  -3  10   3        8.73        8.29      0.90 o 
  -2  10   3        2.59        2.52      0.81 o 
  -1  10   3      330.81      373.81      5.26 o 
   0  10   3      791.51      781.91     10.89 o 
   1  10   3       27.42       26.87      1.36 o 
   2  10   3      355.72      355.90      6.40 o 
   3  10   3     1107.69     1078.05     14.70 o 
   4  10   3       80.81       75.10      2.59 o 
   5  10   3        2.12        0.31      1.65 o 
   6  10   3       21.88       18.98      1.66 o 
   7  10   3       55.19       54.82      2.47 o 
  -9  11   3       13.33       14.47      1.66 o 
  -8  11   3      150.22      153.57      3.90 o 
  -7  11   3      400.36      406.27      7.33 o 
  -6  11   3       84.02       77.73      2.71 o 
  -5  11   3      141.78      137.90      3.46 o 
  -4  11   3      303.23      304.65      4.57 o 
  -3  11   3      139.02      134.39      2.90 o 
  -2  11   3      499.62      526.58      7.07 o 
  -1  11   3      426.70      399.26      6.24 o 
   0  11   3      261.35      284.06      4.83 o 
   1  11   3      243.88      216.26      3.99 o 
   2  11   3      534.86      519.79     16.37 o 
   3  11   3      388.16      359.28      5.90 o 
   4  11   3      279.14      286.97      5.73 o 
   5  11   3      130.53      121.80      3.49 o 
   6  11   3       47.15       45.67      2.36 o 
  -8  12   3      218.45      225.25      5.06 o 
  -7  12   3        3.46        4.88      1.44 o 
  -6  12   3        2.25        0.35      1.23 o 
  -5  12   3       55.50       50.44      2.29 o 
  -4  12   3       54.09       43.88      2.82 o 
  -3  12   3      107.55      103.34      2.41 o 
  -2  12   3       39.38       41.47      1.86 o 
  -1  12   3       15.48       15.70      1.37 o 
   0  12   3      107.41      100.90      2.71 o 
   1  12   3       47.45       42.58      1.95 o 
   2  12   3      240.05      249.03      4.61 o 
   3  12   3      302.48      284.22      5.74 o 
   4  12   3       15.62       18.34      1.68 o 
   5  12   3        0.06        0.00      1.38 o 
  -6  13   3      332.79      337.79      6.58 o 
  -5  13   3       21.85       22.06      1.82 o 
  -4  13   3       84.53       82.31      2.79 o 
  -3  13   3        1.10        2.65      1.19 o 
  -2  13   3      717.23      735.51     10.69 o 
  -1  13   3      991.39      988.38     13.83 o 
   0  13   3      853.50      871.42     12.42 o 
   1  13   3      128.65      123.67      3.11 o 
   2  13   3      424.36      425.69      6.93 o 
   3  13   3       29.89       29.60      2.04 o 
   4  13   3      453.11      462.75      8.46 o 
  -4  14   3       46.58       40.94      2.57 o 
  -3  14   3       34.76       29.51      1.99 o 
  -2  14   3        0.34        0.54      1.20 o 
  -1  14   3      142.05      166.45      3.79 o 
   0  14   3      121.54      128.59      3.35 o 
   1  14   3       88.36       92.80      2.92 o 
   2  14   3       61.33       74.49      2.67 o 
 -13   0   4       36.46       32.70      2.79 o 
 -12   0   4      318.93      287.21     15.04 o 
 -11   0   4      175.66      187.48      5.78 o 
 -10   0   4       79.55       84.94      3.53 o 
  -9   0   4     2116.73     2147.42     43.91 o 
  -8   0   4     1263.04     1171.00     24.45 o 
  -7   0   4    10086.84     9959.54    160.72 o 
  -6   0   4     2470.86     2749.01     44.74 o 
  -5   0   4      342.48      325.08      5.83 o 
  -4   0   4      126.62       97.50      2.40 o 
  -3   0   4     5878.66     6291.47    123.30 o 
  -2   0   4       49.42       38.17      5.86 o 
  -1   0   4     2233.09     2145.05     35.01 o 
   0   0   4     1346.96     1342.95     22.09 o 
   1   0   4     1247.88     1210.74     20.01 o 
   2   0   4      155.97      177.68      4.30 o 
   3   0   4     1786.17     1455.14     24.12 o 
   4   0   4     3518.33     3647.79     59.23 o 
   5   0   4     2948.24     2949.52     48.20 o 
   6   0   4      126.87      151.50      6.94 o 
   7   0   4      321.31      336.06     12.61 o 
   8   0   4      680.00      713.55     23.81 o 
   9   0   4       60.73       73.70      5.95 o 
  10   0   4        0.83        0.35      2.73 o 
 -13   1   4       23.11       21.74      1.76 o 
 -12   1   4      187.96      185.73      4.30 o 
 -11   1   4      106.36       93.70      2.79 o 
 -10   1   4      289.41      285.05      5.30 o 
  -9   1   4       11.82       10.68      1.48 o 
  -8   1   4        5.09        7.03      0.90 o 
  -7   1   4       47.17       68.64      2.77 o 
  -6   1   4      235.42      249.73      3.36 o 
  -5   1   4      594.01      589.39      7.12 o 
  -4   1   4      367.15      365.60      4.56 o 
  -3   1   4     3331.31     3546.25     40.59 o 
  -2   1   4      244.79      243.10      3.43 o 
  -1   1   4     2100.33     2158.79     24.83 o 
   0   1   4      153.24      153.58      2.35 o 
   1   1   4      378.61      397.57      5.43 o 
   2   1   4     1061.96     1133.60     14.60 o 
   3   1   4     2611.24     2683.21     30.95 o 
   4   1   4      413.69      412.27      5.34 o 
   5   1   4      291.33      308.71      4.31 o 
   6   1   4      628.55      612.71     11.34 o 
   7   1   4       52.29       44.55      2.86 o 
   8   1   4      150.48      156.92      5.72 o 
   9   1   4        0.39        0.00      1.85 o 
 -13   2   4       42.98       45.69      2.73 o 
 -12   2   4      710.43      689.90     11.33 o 
 -11   2   4      469.11      504.21      8.54 o 
 -10   2   4      171.38      161.48      3.65 o 
  -9   2   4      336.38      348.73      6.04 o 
  -8   2   4       12.47       20.09      1.21 o 
  -7   2   4     3825.75     3893.54     49.07 o 
  -6   2   4     1456.40     1398.56     16.36 o 
  -5   2   4     8705.70     9065.77    123.82 o 
  -4   2   4      547.06      564.72      7.47 o 
  -3   2   4      313.52      290.26      3.68 o 
  -2   2   4     1149.61     1125.70     13.12 o 
  -1   2   4     2794.05     2764.07     34.58 o 
   0   2   4     4613.60     4964.77     62.12 o 
   1   2   4     2674.06     2767.74     40.47 o 
   2   2   4       28.30       34.51      1.04 o 
   3   2   4      458.82      421.61      5.90 o 
   4   2   4      707.11      691.89      9.41 o 
   5   2   4     2361.38     2437.78     31.18 o 
   6   2   4      197.57      218.55      4.25 o 
   7   2   4       60.67       54.17      3.02 o 
   8   2   4      154.92      145.34      5.42 o 
   9   2   4       21.91       24.82      2.77 o 
 -12   3   4      149.02      144.61      4.40 o 
 -11   3   4       42.78       40.09      2.36 o 
 -10   3   4     1871.62     1815.21     26.64 o 
  -9   3   4       21.20       15.15      1.27 o 
  -8   3   4       20.79       20.61      1.01 o 
  -7   3   4     1352.29     1329.64     17.28 o 
  -6   3   4       14.17       13.08      0.65 o 
  -5   3   4       20.19       21.38      1.05 o 
  -4   3   4       71.17       67.99      1.32 o 
  -3   3   4     4056.68     4363.26     54.67 o 
  -2   3   4      121.93      101.41      1.58 o 
  -1   3   4        8.56        6.31      0.61 o 
   0   3   4     1373.58     1449.85     16.88 o 
   1   3   4     1665.97     1662.27     23.91 o 
   2   3   4      464.45      462.51      6.45 o 
   3   3   4      791.25      820.90     10.98 o 
   4   3   4       34.48       33.88      1.56 o 
   5   3   4     1342.40     1241.02     42.96 o 
   6   3   4      716.79      692.64     12.65 o 
   7   3   4        5.14        1.91      1.32 o 
   8   3   4      381.40      407.54      9.34 o 
   9   3   4       24.03       22.01      2.72 o 
 -12   4   4      321.15      345.76      7.67 o 
 -11   4   4      622.55      612.64     10.14 o 
 -10   4   4      637.21      606.02      9.87 o 
  -9   4   4       31.48       29.94      1.76 o 
  -8   4   4      362.58      366.68      5.48 o 
  -7   4   4      207.08      202.36      3.35 o 
  -6   4   4     1392.04     1362.76     16.03 o 
  -5   4   4     5721.12     6050.88     69.00 o 
  -4   4   4     1246.98     1181.36     13.89 o 
  -3   4   4     1177.09     1175.05     15.12 o 
  -2   4   4      488.87      384.14     10.02 o 
  -1   4   4     2813.09     2723.99     31.29 o 
   0   4   4    14280.31    13708.86    228.34 o 
   1   4   4     5668.75     5613.69    156.73 o 
   2   4   4      252.43      246.85      3.87 o 
   3   4   4       33.57       34.62      1.30 o 
   4   4   4       18.55       19.79      1.15 o 
   5   4   4       97.75       99.75      2.63 o 
   6   4   4       12.62       13.88      1.27 o 
   7   4   4      711.29      666.63     12.63 o 
   8   4   4       43.91       39.50      2.66 o 
   9   4   4       56.40       59.73      3.88 o 
 -12   5   4       60.94       62.84      3.13 o 
 -11   5   4       35.50       34.87      2.39 o 
 -10   5   4       15.05       19.39      1.53 o 
  -9   5   4      104.50      114.85      2.55 o 
  -8   5   4      192.93      190.81      3.78 o 
  -7   5   4     1188.07     1251.83     18.41 o 
  -6   5   4      160.67      155.33      2.69 o 
  -5   5   4     2133.81     2126.23     24.66 o 
  -4   5   4     2458.48     2475.55     28.59 o 
  -3   5   4       58.11       70.17      3.47 o 
  -2   5   4     2683.31     2722.46     34.23 o 
  -1   5   4       23.89       22.56      0.95 o 
   0   5   4       36.20       45.54      2.53 o 
   1   5   4     1770.27     1786.67     28.85 o 
   2   5   4      712.79      687.30      9.38 o 
   3   5   4      277.12      254.71      4.09 o 
   4   5   4     1933.34     1962.50     25.36 o 
   5   5   4      251.47      240.22      4.63 o 
   6   5   4      349.36      338.54      6.13 o 
   7   5   4      206.94      207.31      5.32 o 
   8   5   4      113.15      111.38      5.32 o 
   9   5   4        3.48        0.00      1.63 o 
 -12   6   4        5.16        5.39      1.71 o 
 -11   6   4       13.34       16.33      1.91 o 
 -10   6   4      830.18      830.67     15.28 o 
  -9   6   4      902.05      918.86     12.59 o 
  -8   6   4      381.39      377.55      6.42 o 
  -7   6   4       92.65       96.00      2.46 o 
  -6   6   4      133.22      131.69      4.58 o 
  -5   6   4      262.29      278.88      4.23 o 
  -4   6   4     5911.97     5845.72     72.89 o 
  -3   6   4     2259.94     2204.16     27.91 o 
  -2   6   4     4350.80     4193.32     48.01 o 
  -1   6   4     2218.28     2202.69     25.55 o 
   0   6   4     2304.10     2302.89     26.70 o 
   1   6   4     1267.81     1270.60     16.63 o 
   2   6   4     6010.84     5857.06     81.95 o 
   3   6   4      127.95      127.92      2.62 o 
   4   6   4       47.55       50.38      1.73 o 
   5   6   4      129.14      139.28      3.34 o 
   6   6   4      171.86      153.30      3.63 o 
   7   6   4      845.73      877.48     13.89 o 
   8   6   4      378.76      419.83      9.06 o 
 -11   7   4      233.48      246.34      6.13 o 
 -10   7   4      685.00      683.61     13.42 o 
  -9   7   4      124.55      133.02      3.35 o 
  -8   7   4      342.72      348.48      5.49 o 
  -7   7   4      131.62      117.85      2.51 o 
  -6   7   4      269.08      262.05      4.77 o 
  -5   7   4        0.30        0.84      0.72 o 
  -4   7   4      409.70      412.19      5.43 o 
  -3   7   4      222.58      215.67      3.20 o 
  -2   7   4      338.40      353.23      4.73 o 
  -1   7   4       42.53       38.30      1.18 o 
   0   7   4      177.29      177.16      2.74 o 
   1   7   4      914.98      925.25     12.44 o 
   2   7   4      131.63      136.83      2.76 o 
   3   7   4      104.08       91.16      2.56 o 
   4   7   4      319.39      298.19      5.52 o 
   5   7   4        2.99        2.59      1.61 o 
   6   7   4      134.74      122.98      3.34 o 
   7   7   4      148.90      153.78      3.91 o 
   8   7   4       21.14       22.59      2.28 o 
 -11   8   4       72.69       80.71      4.18 o 
 -10   8   4      182.28      197.39      5.31 o 
  -9   8   4     2046.88     2071.51     30.39 o 
  -8   8   4     2024.26     2038.23     26.52 o 
  -7   8   4      468.05      468.34      6.94 o 
  -6   8   4      998.11      955.31     14.28 o 
  -5   8   4        2.00        2.71      0.79 o 
  -4   8   4     1251.62     1230.09     16.20 o 
  -3   8   4      463.91      465.42      6.10 o 
  -2   8   4     2115.82     2133.47     24.93 o 
  -1   8   4      466.10      464.89      6.09 o 
   0   8   4      420.91      392.18      5.88 o 
   1   8   4       75.55       76.10      2.66 o 
   2   8   4     3116.08     3077.61     39.31 o 
   3   8   4      477.10      466.04      6.96 o 
   4   8   4      570.07      563.52      9.31 o 
   5   8   4      281.96      257.19      5.96 o 
   6   8   4      335.22      342.26      6.50 o 
   7   8   4      302.32      330.76      6.47 o 
   8   8   4      289.45      285.32      7.36 o 
 -10   9   4      292.69      309.59      6.08 o 
  -9   9   4       24.02       25.95      1.81 o 
  -8   9   4      118.91      114.45      3.43 o 
  -7   9   4     1385.43     1408.98     18.71 o 
  -6   9   4       32.43       36.34      1.65 o 
  -5   9   4     1934.14     1895.95     24.60 o 
  -4   9   4     1273.75     1270.66     16.82 o 
  -3   9   4        3.72        2.65      0.88 o 
  -2   9   4     2468.62     2401.82     28.08 o 
  -1   9   4        0.00        0.88      1.29 o 
   0   9   4       90.94       94.91      2.38 o 
   1   9   4      250.96      242.69      4.19 o 
   2   9   4        3.63        6.24      1.96 o 
   3   9   4       58.25       59.63      2.02 o 
   4   9   4      654.52      642.76     10.53 o 
   5   9   4        0.66        0.00      1.24 o 
   6   9   4       35.40       35.20      3.05 o 
   7   9   4       66.76       67.87      3.27 o 
 -10  10   4       62.86       68.95      2.80 o 
  -9  10   4      193.80      198.61      4.53 o 
  -8  10   4      460.47      465.29      8.13 o 
  -7  10   4     1254.70     1248.28     18.92 o 
  -6  10   4      688.72      652.91      9.37 o 
  -5  10   4       53.15       62.53      2.06 o 
  -4  10   4        6.72        3.59      0.79 o 
  -3  10   4      111.94      128.17      2.53 o 
  -2  10   4      520.86      512.15      6.84 o 
  -1  10   4      583.61      594.84      8.60 o 
   0  10   4      394.28      378.22      5.95 o 
   1  10   4       22.83       22.98      1.40 o 
   2  10   4       15.67       18.23      2.13 o 
   3  10   4      489.06      487.04      7.47 o 
   4  10   4     1325.47     1309.46     19.93 o 
   5  10   4      643.32      657.08     10.96 o 
   6  10   4       51.89       60.08      2.66 o 
  -9  11   4       43.15       49.07      2.42 o 
  -8  11   4        2.21        0.73      1.38 o 
  -7  11   4      190.53      184.59      4.26 o 
  -6  11   4      241.87      255.52      5.18 o 
  -5  11   4      248.09      239.13      3.88 o 
  -4  11   4      632.51      624.49      9.03 o 
  -3  11   4      126.75      119.39      2.53 o 
  -2  11   4      101.14       86.86      2.44 o 
  -1  11   4       40.20       35.41      1.66 o 
   0  11   4       19.68       21.95      1.45 o 
   1  11   4       47.69       49.38      1.99 o 
   2  11   4      129.84      129.30      3.45 o 
   3  11   4      169.44      159.06      3.90 o 
   4  11   4       97.22       89.06      3.01 o 
   5  11   4        1.87        0.00      1.22 o 
  -8  12   4       11.21        8.77      1.57 o 
  -7  12   4      144.36      146.98      3.85 o 
  -6  12   4       78.96       68.77      2.65 o 
  -5  12   4      110.57      124.12      2.98 o 
  -4  12   4        5.71        3.22      1.00 o 
  -3  12   4      444.22      468.28      7.25 o 
  -2  12   4      840.65      818.12     11.61 o 
  -1  12   4     1119.18     1154.59     15.81 o 
   0  12   4     1023.69      971.27     13.55 o 
   1  12   4       71.92       75.07      2.88 o 
   2  12   4        1.31        3.09      1.32 o 
   3  12   4       63.58       69.78      2.79 o 
   4  12   4      461.92      442.11      8.12 o 
  -6  13   4        0.88        0.16      1.33 o 
  -5  13   4       53.79       62.81      2.62 o 
  -4  13   4       78.37       85.66      2.60 o 
  -3  13   4       13.90       13.26      1.40 o 
  -2  13   4        0.92        0.58      1.27 o 
  -1  13   4        2.49        5.41      1.39 o 
   0  13   4       21.61       21.10      1.61 o 
   1  13   4        0.09        0.00      1.15 o 
   2  13   4       18.99       14.67      1.52 o 
   3  13   4        3.00        2.95      1.51 o 
  -4  14   4       33.44       40.23      2.21 o 
  -3  14   4      407.94      412.32      6.83 o 
  -2  14   4      409.52      425.29      7.03 o 
  -1  14   4      418.09      449.94      7.37 o 
   0  14   4       76.97       73.39      2.60 o 
   1  14   4      145.80      162.19      3.81 o 
 -13   1   5      130.40      119.99      4.96 o 
 -12   1   5      627.77      682.36     11.14 o 
 -11   1   5      244.29      251.17      4.94 o 
 -10   1   5     1618.45     1663.63     24.45 o 
  -9   1   5      223.85      209.25      4.04 o 
  -8   1   5     3886.48     4011.55     50.59 o 
  -7   1   5      288.83      257.97      3.55 o 
  -6   1   5     3848.86     3822.56     43.80 o 
  -5   1   5        4.93        6.64      0.89 o 
  -4   1   5       95.87      131.93      1.92 o 
  -3   1   5      158.45      125.33      2.39 o 
  -2   1   5      981.57      994.92     11.68 o 
  -1   1   5     2076.72     2045.38     23.59 o 
   0   1   5     1740.62     1715.60     21.85 o 
   1   1   5      803.81      799.68      9.60 o 
   2   1   5      993.91      902.50     28.35 o 
   3   1   5     1712.54     1739.68     20.38 o 
   4   1   5     3437.05     3508.90     44.46 o 
   5   1   5      660.21      680.27      9.44 o 
   6   1   5       41.59       45.69      2.76 o 
   7   1   5      319.11      339.31      9.22 o 
   8   1   5        0.68        0.00      1.96 o 
   9   1   5      291.21      282.32      8.66 o 
 -13   2   5        7.50        6.89      2.05 o 
 -12   2   5       30.02       25.79      2.33 o 
 -11   2   5       61.88       66.07      2.43 o 
 -10   2   5      201.14      213.70      4.31 o 
  -9   2   5      144.46      140.23      3.11 o 
  -8   2   5      934.02      939.87     12.50 o 
  -7   2   5     2465.08     2390.26     27.67 o 
  -6   2   5      153.22      138.17      2.16 o 
  -5   2   5      588.85      651.32      8.64 o 
  -4   2   5        8.63        3.20      0.74 o 
  -3   2   5     1087.31     1063.33     12.48 o 
  -2   2   5     3716.63     3987.13     45.61 o 
  -1   2   5      383.73      409.47      5.13 o 
   0   2   5     6233.69     6195.31     78.68 o 
   1   2   5      683.04      651.58      8.43 o 
   2   2   5       74.96       51.57      1.31 o 
   3   2   5      416.02      393.35      5.76 o 
   4   2   5        7.33        4.93      2.08 o 
   5   2   5      251.64      231.40      4.45 o 
   6   2   5       63.69       64.41      3.82 o 
   7   2   5      186.85      165.72      6.80 o 
   8   2   5      146.34      156.58      5.80 o 
   9   2   5       88.32       85.50      4.98 o 
 -13   3   5      184.70      187.15      9.39 o 
 -12   3   5       78.49       89.58      2.94 o 
 -11   3   5      123.03      123.77      3.22 o 
 -10   3   5      366.36      366.09      6.45 o 
  -9   3   5      269.88      269.40      4.92 o 
  -8   3   5     1115.30     1166.78     15.35 o 
  -7   3   5      759.69      766.58      9.33 o 
  -6   3   5       10.22        8.59      1.15 o 
  -5   3   5        3.22        7.29      1.01 o 
  -4   3   5     3061.61     3084.31     38.84 o 
  -3   3   5    19694.62    19425.29    329.31 o 
  -2   3   5     6104.03     6437.28     86.53 o 
  -1   3   5      110.19       76.37      1.56 o 
   0   3   5       22.32       13.35      0.69 o 
   1   3   5      205.53      232.69      3.49 o 
   2   3   5     1516.56     1518.85     19.68 o 
   3   3   5     2939.47     3107.84     39.48 o 
   4   3   5      218.34      213.24      4.15 o 
   5   3   5       95.07       84.81      2.90 o 
   6   3   5       55.35       50.82      2.05 o 
   7   3   5      325.22      329.66      7.31 o 
   8   3   5      320.82      314.50      9.07 o 
   9   3   5      345.23      357.79     18.30 o 
 -12   4   5        0.04        0.00      1.34 o 
 -11   4   5       99.78       92.40      2.81 o 
 -10   4   5       13.75       13.77      1.34 o 
  -9   4   5      140.29      134.31      2.71 o 
  -8   4   5      489.28      492.82      7.04 o 
  -7   4   5        0.38        2.06      0.68 o 
  -6   4   5     1211.71     1263.54     14.95 o 
  -5   4   5       16.74       17.82      0.75 o 
  -4   4   5      687.67      807.90     10.64 o 
  -3   4   5     1770.86     1703.77     19.83 o 
  -2   4   5     2442.13     2519.64     29.06 o 
  -1   4   5      252.95      263.33      3.55 o 
   0   4   5     2216.86     2210.47     27.95 o 
   1   4   5     2277.93     2277.25     71.21 o 
   2   4   5        9.84       10.86      0.86 o 
   3   4   5      704.41      689.91      9.54 o 
   4   4   5      917.87      903.05     12.27 o 
   5   4   5       26.60       27.28      1.50 o 
   6   4   5        4.56        7.18      1.28 o 
   7   4   5      331.53      347.28     12.60 o 
   8   4   5       11.60       14.64      2.61 o 
 -12   5   5       80.56       81.55      3.34 o 
 -11   5   5       67.69       62.18      2.87 o 
 -10   5   5      468.06      478.67     10.96 o 
  -9   5   5      304.15      311.63      4.97 o 
  -8   5   5       67.98       60.07      1.75 o 
  -7   5   5      611.02      599.62      8.35 o 
  -6   5   5       53.86       54.59      1.56 o 
  -5   5   5     1639.46     1503.86     17.68 o 
  -4   5   5     4146.50     4131.27     51.96 o 
  -3   5   5    13851.92    14060.43    349.12 o 
  -2   5   5      248.20      216.98      4.81 o 
  -1   5   5      248.86      225.23      3.17 o 
   0   5   5      972.54      907.65     11.89 o 
   1   5   5      445.55      416.44      6.05 o 
   2   5   5      281.27      288.07      4.54 o 
   3   5   5       26.22       33.12      1.69 o 
   4   5   5       85.48       82.83      2.18 o 
   5   5   5        8.27        6.60      1.12 o 
   6   5   5      274.55      287.28      5.61 o 
   7   5   5      211.07      209.31      5.52 o 
   8   5   5      123.01      132.75      4.43 o 
 -12   6   5       41.93       44.12      3.34 o 
 -11   6   5       59.14       56.54      2.85 o 
 -10   6   5       38.22       37.51      2.47 o 
  -9   6   5       72.82       70.34      2.68 o 
  -8   6   5        0.68        1.15      1.06 o 
  -7   6   5     1004.65      991.01     13.26 o 
  -6   6   5      357.70      357.31      4.83 o 
  -5   6   5     1489.74     1526.73     18.01 o 
  -4   6   5      195.72      197.41      3.27 o 
  -3   6   5      783.48      783.62      9.58 o 
  -2   6   5      366.45      381.96      5.03 o 
  -1   6   5       14.16       23.20      1.03 o 
   0   6   5      168.54      171.20      3.04 o 
   1   6   5     2025.66     2024.49     26.08 o 
   2   6   5        5.29        9.08      1.26 o 
   3   6   5        6.24        3.59      0.85 o 
   4   6   5      110.94      104.28      3.23 o 
   5   6   5       46.56       38.79      1.98 o 
   6   6   5       65.07       68.61      2.73 o 
   7   6   5       13.56       13.75      1.97 o 
   8   6   5       70.29       64.13      3.31 o 
 -11   7   5      659.57      697.52     20.99 o 
 -10   7   5      902.65      929.52     16.92 o 
  -9   7   5     1009.06     1002.53     26.88 o 
  -8   7   5        2.13        1.00      0.94 o 
  -7   7   5      120.19      118.44      2.88 o 
  -6   7   5      426.79      442.79      6.43 o 
  -5   7   5     4434.96     4450.36     55.81 o 
  -4   7   5      367.88      373.67      6.18 o 
  -3   7   5        2.70       14.74      2.13 o 
  -2   7   5       33.11       38.07      1.52 o 
  -1   7   5       32.74       44.92      1.34 o 
   0   7   5     2091.24     2032.22     26.21 o 
   1   7   5     2542.03     2507.18     32.15 o 
   2   7   5      946.19      931.53     12.70 o 
   3   7   5      477.51      463.44      7.76 o 
   4   7   5      471.39      471.49      8.02 o 
   5   7   5      559.55      554.31      9.31 o 
   6   7   5     1638.46     1660.21     24.84 o 
   7   7   5        0.66        1.95      1.82 o 
 -11   8   5       54.05       60.32      3.21 o 
 -10   8   5       98.38      101.22      3.10 o 
  -9   8   5       90.96       92.07      2.56 o 
  -8   8   5       61.56       55.32      3.15 o 
  -7   8   5      296.67      311.96      7.54 o 
  -6   8   5       56.41       50.87      1.59 o 
  -5   8   5      311.48      313.42      4.91 o 
  -4   8   5      867.82      899.26     13.58 o 
  -3   8   5      668.39      679.99      8.59 o 
  -2   8   5      841.87      852.79     10.53 o 
  -1   8   5     3453.21     3369.95     42.87 o 
   0   8   5      164.25      166.47      3.57 o 
   1   8   5      679.14      683.11      9.65 o 
   2   8   5      939.81      916.52     15.95 o 
   3   8   5        4.36        5.63      1.08 o 
   4   8   5      287.16      291.51      5.66 o 
   5   8   5       66.99       70.06      2.65 o 
   6   8   5        4.64        3.24      1.77 o 
   7   8   5      470.30      499.53      8.93 o 
 -10   9   5      215.67      232.08      4.99 o 
  -9   9   5      781.83      810.52     12.94 o 
  -8   9   5      335.90      360.27      5.82 o 
  -7   9   5      761.16      760.24     12.00 o 
  -6   9   5      380.27      404.56      6.20 o 
  -5   9   5      224.51      239.82      4.12 o 
  -4   9   5       35.78       36.17      2.27 o 
  -3   9   5       59.43       54.29      1.69 o 
  -2   9   5      114.49      112.73      2.61 o 
  -1   9   5      766.18      757.97     10.58 o 
   0   9   5      269.14      267.21      4.53 o 
   1   9   5     1833.27     1828.90     23.95 o 
   2   9   5      347.82      326.77      6.07 o 
   3   9   5      289.17      298.06      5.12 o 
   4   9   5      511.27      485.66      8.46 o 
   5   9   5      279.68      261.23      6.55 o 
   6   9   5      300.59      306.50      6.14 o 
 -10  10   5        1.26        0.05      1.42 o 
  -9  10   5      215.80      222.63      4.87 o 
  -8  10   5      136.75      135.73      3.59 o 
  -7  10   5      128.01      136.68      3.42 o 
  -6  10   5     1044.83     1014.73     19.87 o 
  -5  10   5       49.72       49.34      1.69 o 
  -4  10   5        8.11       10.39      1.21 o 
  -3  10   5      877.49      881.83     11.07 o 
  -2  10   5        0.12        1.29      1.23 o 
  -1  10   5      467.23      458.94      7.00 o 
   0  10   5       24.55       26.47      2.41 o 
   1  10   5     2100.07     2098.76     35.17 o 
   2  10   5      243.72      226.71      4.78 o 
   3  10   5      170.16      167.85      4.00 o 
   4  10   5      317.05      322.04      6.29 o 
   5  10   5      146.83      139.80      3.78 o 
   6  10   5       70.61       76.13      2.92 o 
  -9  11   5        7.03        6.17      1.49 o 
  -8  11   5      164.89      183.56      4.31 o 
  -7  11   5     1264.60     1232.68     18.84 o 
  -6  11   5      326.26      346.09      6.44 o 
  -5  11   5        6.15        8.50      1.07 o 
  -4  11   5       17.77       22.15      1.45 o 
  -3  11   5      624.40      623.78      9.12 o 
  -2  11   5      619.76      655.05      9.53 o 
  -1  11   5      567.37      571.71      8.50 o 
   0  11   5      818.93      816.05     11.58 o 
   1  11   5        2.50        3.91      1.16 o 
   2  11   5        5.02        2.74      1.72 o 
   3  11   5      541.33      536.50      9.30 o 
   4  11   5      180.14      167.17      4.16 o 
   5  11   5        0.66        0.00      1.39 o 
  -8  12   5        0.03        0.00      1.35 o 
  -7  12   5        0.80        0.00      1.39 o 
  -6  12   5      115.70      109.57      3.90 o 
  -5  12   5       19.02       22.48      1.55 o 
  -4  12   5       47.47       47.11      2.05 o 
  -3  12   5        8.31        4.22      1.26 o 
  -2  12   5       52.53       66.82      2.37 o 
  -1  12   5      365.14      362.99      6.05 o 
   0  12   5       29.78       34.56      1.79 o 
   1  12   5        1.30        0.77      1.15 o 
   2  12   5        0.08        0.00      1.02 o 
   3  12   5       25.13       20.25      1.78 o 
  -6  13   5      545.81      576.12      9.92 o 
  -5  13   5      203.50      186.54     10.84 o 
  -4  13   5      173.87      184.55      4.19 o 
  -3  13   5      213.85      223.39      4.41 o 
  -2  13   5      739.25      824.21     11.91 o 
  -1  13   5      614.46      618.05      9.36 o 
   0  13   5      224.33      224.80      4.50 o 
   1  13   5        2.93        3.56      1.35 o 
   2  13   5        3.63        1.93      1.37 o 
  -3  14   5       70.74       80.35      2.71 o 
  -2  14   5        6.26        9.56      1.51 o 
  -1  14   5       31.25       28.93      1.87 o 
 -13   0   6     1652.65     1654.70     49.60 o 
 -12   0   6      994.76     1025.45     31.89 o 
 -11   0   6     2549.12     2490.88     71.68 o 
 -10   0   6      184.36      171.24      7.72 o 
  -9   0   6      274.68      255.99      6.57 o 
  -8   0   6     1031.67     1050.71     17.83 o 
  -7   0   6     2834.35     2750.29     44.90 o 
  -6   0   6     1647.89     1718.19     28.30 o 
  -5   0   6     2228.88     2135.82     34.98 o 
  -4   0   6     1495.21     1518.24     39.70 o 
  -3   0   6      499.09      494.69     10.71 o 
  -2   0   6     5562.34     5260.75     85.07 o 
  -1   0   6     8402.27     9008.21    247.58 o 
   0   0   6     1076.50     1067.34     22.15 o 
   1   0   6      230.28      243.36      4.82 o 
   2   0   6     2706.14     2612.01     51.94 o 
   3   0   6     2948.08     2819.75     56.72 o 
   4   0   6     4712.37     4869.97     97.54 o 
   5   0   6      712.68      664.19     14.87 o 
   6   0   6      123.34      107.36      6.27 o 
   7   0   6      269.23      270.73     11.48 o 
   8   0   6       95.01      100.87      6.80 o 
 -13   1   6        0.22        4.59      2.73 o 
 -12   1   6      183.82      172.51      5.91 o 
 -11   1   6       85.83       94.49      4.12 o 
 -10   1   6      135.31      125.68      4.53 o 
  -9   1   6      601.55      609.64      9.57 o 
  -8   1   6     2461.91     2520.25     29.22 o 
  -7   1   6      241.09      235.25      3.32 o 
  -6   1   6      457.89      490.52      6.13 o 
  -5   1   6      328.76      316.20      4.09 o 
  -4   1   6      561.45      579.17      8.76 o 
  -3   1   6      605.81      699.13     10.38 o 
  -2   1   6      279.19      278.16      4.04 o 
  -1   1   6     3520.71     3490.08     43.94 o 
   0   1   6     1123.54     1102.87     17.58 o 
   1   1   6        3.92        3.79      0.63 o 
   2   1   6     1129.65     1102.09     16.02 o 
   3   1   6      201.63      199.80      3.53 o 
   4   1   6       36.18       34.70      1.75 o 
   5   1   6       29.96       28.96      2.59 o 
   6   1   6       17.37       17.97      2.66 o 
   7   1   6      327.47      307.63      8.76 o 
   8   1   6        0.48        0.00      2.13 o 
 -13   2   6      527.93      577.56     14.13 o 
 -12   2   6      277.88      268.33      7.79 o 
 -11   2   6      660.36      672.10     15.41 o 
 -10   2   6       89.65       81.60      3.52 o 
  -9   2   6       36.03       32.36      1.57 o 
  -8   2   6      620.69      619.05      8.53 o 
  -7   2   6     1709.80     1747.53     20.43 o 
  -6   2   6     2406.08     2361.36     29.85 o 
  -5   2   6      431.41      430.37      5.44 o 
  -4   2   6       97.50       74.48      1.33 o 
  -3   2   6       52.04       32.97      1.81 o 
  -2   2   6     2661.47     2754.02     31.70 o 
  -1   2   6     3534.98     3731.12     42.78 o 
   0   2   6     2762.09     2870.05     33.09 o 
   1   2   6       19.93       32.28      1.24 o 
   2   2   6      816.44      751.56     15.98 o 
   3   2   6      185.37      169.44      3.16 o 
   4   2   6     1146.18     1183.15     15.77 o 
   5   2   6       14.95       12.96      1.25 o 
   6   2   6      486.67      491.54     12.20 o 
   7   2   6       12.53        5.71      2.25 o 
   8   2   6      107.85      111.87      5.04 o 
 -13   3   6        0.10        0.00      1.73 o 
 -12   3   6       51.78       42.87      3.06 o 
 -11   3   6      224.92      236.47      6.89 o 
 -10   3   6       48.41       56.59      2.44 o 
  -9   3   6      774.13      764.43     10.46 o 
  -8   3   6     3852.40     3942.05     49.79 o 
  -7   3   6       12.80       11.65      1.63 o 
  -6   3   6     1306.50     1342.11     15.83 o 
  -5   3   6     1058.05      995.05     11.86 o 
  -4   3   6     1902.64     1976.39     22.93 o 
  -3   3   6      108.91      128.92      2.04 o 
  -2   3   6      176.23      160.62      3.21 o 
  -1   3   6     5568.89     5397.97     67.29 o 
   0   3   6      570.99      548.56      6.85 o 
   1   3   6      439.94      423.88      6.12 o 
   2   3   6     1190.28     1062.47     23.82 o 
   3   3   6     1188.99     1226.16     18.26 o 
   4   3   6       37.49       34.47      1.75 o 
   5   3   6      132.19      116.98      2.97 o 
   6   3   6        7.49        5.61      1.70 o 
   7   3   6      200.91      201.55     10.36 o 
   8   3   6       14.67       16.25      2.77 o 
 -12   4   6       88.57       91.88      4.82 o 
 -11   4   6       12.52       14.81      2.30 o 
 -10   4   6      483.45      466.88      9.08 o 
  -9   4   6      117.95      113.68      2.78 o 
  -8   4   6      118.87      111.20      2.37 o 
  -7   4   6     2160.31     2320.14     26.99 o 
  -6   4   6     1844.18     1891.52     22.09 o 
  -5   4   6     3592.53     3505.06     40.32 o 
  -4   4   6     5711.76     5531.42     63.18 o 
  -3   4   6     1370.31     1358.70     15.98 o 
  -2   4   6      256.30      258.71      3.55 o 
  -1   4   6     1563.37     1613.96     18.89 o 
   0   4   6      644.17      670.56      8.24 o 
   1   4   6     1811.02     1706.56     24.60 o 
   2   4   6      733.75      731.39     11.26 o 
   3   4   6       38.84       33.70      1.50 o 
   4   4   6        0.68        0.52      1.00 o 
   5   4   6      897.82      846.16     13.22 o 
   6   4   6      704.19      754.70     14.09 o 
   7   4   6      435.01      467.25     12.10 o 
   8   4   6       24.64       36.47      4.96 o 
 -12   5   6      162.26      167.91      5.86 o 
 -11   5   6       90.29       99.46      4.21 o 
 -10   5   6       81.98       75.09      2.83 o 
  -9   5   6      184.54      190.54      4.19 o 
  -8   5   6        2.62        4.83      0.84 o 
  -7   5   6      356.71      383.39      5.40 o 
  -6   5   6      638.94      648.48      8.10 o 
  -5   5   6     1134.79     1124.84     13.44 o 
  -4   5   6      364.03      352.17      4.70 o 
  -3   5   6      439.65      493.98      6.28 o 
  -2   5   6     1215.87     1273.72     15.08 o 
  -1   5   6       25.68       24.29      0.93 o 
   0   5   6      407.10      422.46      6.16 o 
   1   5   6      182.11      191.30      4.40 o 
   2   5   6       10.08        6.73      0.94 o 
   3   5   6       19.07       15.07      1.09 o 
   4   5   6       14.29       11.61      1.80 o 
   5   5   6       26.67       28.85      1.76 o 
   6   5   6       80.21       88.48      3.33 o 
   7   5   6       12.04        9.75      1.96 o 
 -12   6   6        2.96        4.68      3.12 o 
 -11   6   6       11.66       10.40      2.76 o 
 -10   6   6      549.95      551.68     10.59 o 
  -9   6   6      205.10      217.22      4.00 o 
  -8   6   6     1435.74     1424.16     18.73 o 
  -7   6   6      349.58      358.17      6.68 o 
  -6   6   6      366.98      400.46      5.37 o 
  -5   6   6      701.51      680.71      8.50 o 
  -4   6   6     2632.17     2674.53     31.00 o 
  -3   6   6     1783.02     1686.99     19.84 o 
  -2   6   6        1.99        4.03      1.13 o 
  -1   6   6      164.72      178.28      5.70 o 
   0   6   6      428.17      430.41      7.07 o 
   1   6   6     1180.59     1139.81     15.22 o 
   2   6   6        8.85       12.97      1.07 o 
   3   6   6      316.43      313.45      5.10 o 
   4   6   6        2.23        0.77      1.09 o 
   5   6   6      423.97      418.29      7.45 o 
   6   6   6      262.76      265.62      5.47 o 
   7   6   6      284.40      310.61      7.40 o 
 -11   7   6       26.46       22.36      3.90 o 
 -10   7   6      169.76      165.79      3.82 o 
  -9   7   6      233.06      238.29      4.21 o 
  -8   7   6     1580.49     1595.61     22.29 o 
  -7   7   6        7.22        8.62      0.98 o 
  -6   7   6      176.04      165.72      2.81 o 
  -5   7   6       67.57       60.24      1.62 o 
  -4   7   6       52.18       49.96      1.49 o 
  -3   7   6       41.75       37.44      1.36 o 
  -2   7   6      289.66      298.44      4.23 o 
  -1   7   6      199.75      193.30      3.82 o 
   0   7   6      291.37      283.26      4.62 o 
   1   7   6      278.04      280.29      4.68 o 
   2   7   6      122.08      122.51      5.18 o 
   3   7   6      394.59      386.37      6.10 o 
   4   7   6      364.25      372.57      6.77 o 
   5   7   6       36.25       39.80      2.14 o 
   6   7   6        3.87        0.00      1.53 o 
   7   7   6       28.52       28.57      2.55 o 
 -11   8   6      334.02      314.66     13.07 o 
 -10   8   6      573.52      617.71     14.54 o 
  -9   8   6      527.27      561.23      9.26 o 
  -8   8   6      780.68      781.14     10.94 o 
  -7   8   6      180.82      188.70      3.53 o 
  -6   8   6       35.93       37.18      1.43 o 
  -5   8   6       51.60       53.98      1.62 o 
  -4   8   6      500.23      522.26      7.52 o 
  -3   8   6      346.50      314.39      4.95 o 
  -2   8   6        1.90        1.10      0.59 o 
  -1   8   6      664.59      642.51      9.10 o 
   0   8   6      342.45      341.83      5.45 o 
   1   8   6     2249.41     2202.47     28.58 o 
   2   8   6      989.18      977.49     15.06 o 
   3   8   6      770.37      749.41     10.72 o 
   4   8   6        0.95        0.00      1.40 o 
   5   8   6       60.81       64.06      2.66 o 
   6   8   6       65.15       70.54      2.90 o 
 -10   9   6        0.68        1.69      1.19 o 
  -9   9   6       92.50       99.10      4.35 o 
  -8   9   6      136.63      128.11      3.32 o 
  -7   9   6      139.64      140.31      3.40 o 
  -6   9   6       21.31       18.32      1.22 o 
  -5   9   6      819.51      798.28     24.94 o 
  -4   9   6        7.86       11.56      1.11 o 
  -3   9   6      307.35      290.92      7.14 o 
  -2   9   6      807.03      796.31     11.10 o 
  -1   9   6       20.08       20.25      1.31 o 
   0   9   6        9.75       11.61      1.25 o 
   1   9   6       49.15       52.80      2.05 o 
   2   9   6       29.39       33.43      1.88 o 
   3   9   6       49.26       54.15      2.94 o 
   4   9   6       74.20       70.10      2.73 o 
   5   9   6        6.95        7.72      1.56 o 
  -9  10   6      100.05      106.88      3.70 o 
  -8  10   6       19.01       18.68      1.67 o 
  -7  10   6       42.09       40.65      1.80 o 
  -6  10   6       35.35       38.69      1.75 o 
  -5  10   6      110.21      115.91      5.38 o 
  -4  10   6      662.56      679.08      8.83 o 
  -3  10   6      539.96      535.23      7.96 o 
  -2  10   6        2.32        3.00      1.06 o 
  -1  10   6      274.32      260.24      4.60 o 
   0  10   6      498.60      514.19      7.91 o 
   1  10   6      802.29      765.92     10.97 o 
   2  10   6      309.76      323.86      6.19 o 
   3  10   6      420.05      388.83      9.40 o 
   4  10   6        8.68        9.90      1.61 o 
   5  10   6        3.68        3.75      1.56 o 
  -9  11   6        1.80        1.55      1.56 o 
  -8  11   6       14.28        9.02      2.63 o 
  -7  11   6       31.46       43.39      1.96 o 
  -6  11   6      244.03      254.43      4.61 o 
  -5  11   6      230.33      222.34      4.17 o 
  -4  11   6      200.93      211.82      4.06 o 
  -3  11   6      524.10      529.81      8.01 o 
  -2  11   6      527.45      518.43      7.90 o 
  -1  11   6       22.82       17.41      2.20 o 
   0  11   6        4.41        2.52      2.42 o 
   1  11   6       14.84       11.25      1.34 o 
   2  11   6       50.60       60.00      2.54 o 
   3  11   6        0.00        0.42      1.42 o 
   4  11   6       23.74       27.70      2.04 o 
  -7  12   6      570.38      619.46     10.47 o 
  -6  12   6      344.71      351.82      5.93 o 
  -5  12   6      141.50      148.94      3.80 o 
  -4  12   6      425.53      430.04      6.90 o 
  -3  12   6      402.54      453.79      7.21 o 
  -2  12   6      875.92      896.82     12.73 o 
  -1  12   6       63.24       66.47      2.39 o 
   0  12   6       17.22       12.25      1.42 o 
   1  12   6      152.25      158.79      3.63 o 
   2  12   6       68.34       73.83      2.91 o 
  -5  13   6        0.08        0.00      1.41 o 
  -4  13   6        0.25        0.00      1.17 o 
  -3  13   6        1.71        0.75      1.23 o 
  -2  13   6        1.39        1.83      1.31 o 
  -1  13   6        0.00        0.00      1.18 o 
   0  13   6        4.75        1.04      1.24 o 
   1  13   6       23.04       22.07      1.67 o 
 -13   1   7      305.68      340.03      9.51 o 
 -12   1   7      363.93      374.26      9.92 o 
 -11   1   7      616.15      620.71     14.42 o 
 -10   1   7       82.40       77.48      5.83 o 
  -9   1   7      251.05      257.74      6.95 o 
  -8   1   7      284.32      281.55      4.97 o 
  -7   1   7      690.63      691.90     13.12 o 
  -6   1   7      298.69      323.31      5.43 o 
  -5   1   7       91.89       82.86      2.11 o 
  -4   1   7     1270.46     1382.48     19.89 o 
  -3   1   7     4740.77     4678.60     65.09 o 
  -2   1   7      897.00      823.90      9.91 o 
  -1   1   7     4319.75     4372.18     50.10 o 
   0   1   7       21.79       27.08      1.05 o 
   1   1   7     1663.45     1637.36     19.29 o 
   2   1   7     1149.66     1131.81     15.05 o 
   3   1   7     2021.11     1905.72     53.14 o 
   4   1   7      271.23      239.66      4.72 o 
   5   1   7        4.34        2.13      1.38 o 
   6   1   7        0.55        0.00      1.55 o 
   7   1   7       54.21       38.79      3.16 o 
 -13   2   7       31.60       36.50      7.62 o 
 -12   2   7       80.34       73.93      3.96 o 
 -11   2   7      204.17      178.70      7.19 o 
 -10   2   7      494.19      447.82     10.84 o 
  -9   2   7     1633.17     1608.01     26.92 o 
  -8   2   7      228.49      206.54      4.00 o 
  -7   2   7        0.89        0.81      0.80 o 
  -6   2   7      732.19      686.37     10.43 o 
  -5   2   7       39.61       55.59      1.72 o 
  -4   2   7     1218.01     1248.32     16.15 o 
  -3   2   7        1.39        1.05      0.55 o 
  -2   2   7     2610.41     2739.51     31.62 o 
  -1   2   7      382.45      364.46      4.79 o 
   0   2   7      995.53     1017.29     12.22 o 
   1   2   7      269.79      238.08      5.02 o 
   2   2   7      422.40      424.92      6.32 o 
   3   2   7       35.19       41.00      1.74 o 
   4   2   7       14.94       15.05      1.19 o 
   5   2   7       26.40       25.30      2.05 o 
   6   2   7      190.66      192.89      8.43 o 
   7   2   7        0.41        0.00      1.89 o 
 -13   3   7        2.85        2.15      2.75 o 
 -12   3   7      288.40      289.13      8.21 o 
 -11   3   7      228.30      236.86      6.93 o 
 -10   3   7       87.53       81.81      5.30 o 
  -9   3   7      366.11      345.09      6.98 o 
  -8   3   7     1156.16     1100.55     18.85 o 
  -7   3   7     2018.62     2029.22     28.93 o 
  -6   3   7     2554.28     2480.57     35.05 o 
  -5   3   7     1605.17     1702.30     21.80 o 
  -4   3   7      193.73      195.81      2.83 o 
  -3   3   7       48.59       46.33      1.19 o 
  -2   3   7     1733.71     1729.81     22.17 o 
  -1   3   7      524.31      493.61      6.82 o 
   0   3   7        8.50       11.33      0.70 o 
   1   3   7      271.20      285.33      4.52 o 
   2   3   7        3.93        4.12      1.66 o 
   3   3   7      871.50      904.90     13.95 o 
   4   3   7      235.17      236.53      4.19 o 
   5   3   7      568.27      586.18      9.72 o 
   6   3   7       59.41       68.93      4.11 o 
   7   3   7       92.09       87.67      7.62 o 
 -12   4   7       97.06       94.72      4.30 o 
 -11   4   7       20.76       28.45      2.55 o 
 -10   4   7        5.21        7.95      1.75 o 
  -9   4   7      798.42      809.81     14.39 o 
  -8   4   7       19.47       18.02      1.54 o 
  -7   4   7        0.11        7.11      2.42 o 
  -6   4   7     2074.86     2031.38     28.95 o 
  -5   4   7       58.88       71.79      2.01 o 
  -4   4   7       34.19       34.10      1.78 o 
  -3   4   7       75.02       57.93      1.34 o 
  -2   4   7       10.57        6.87      0.90 o 
  -1   4   7      455.26      444.78      5.75 o 
   0   4   7       40.72       35.93      1.39 o 
   1   4   7       22.36       22.87      1.15 o 
   2   4   7     1158.97     1113.27     23.40 o 
   3   4   7        4.99        5.51      1.05 o 
   4   4   7       27.29       24.42      1.58 o 
   5   4   7      373.27      400.07      8.41 o 
   6   4   7       89.25       84.19      6.17 o 
   7   4   7        0.81        1.87      2.32 o 
 -12   5   7        1.39        3.02      2.14 o 
 -11   5   7      484.86      473.68     11.68 o 
 -10   5   7      522.88      529.17     14.08 o 
  -9   5   7      854.09      853.69     15.16 o 
  -8   5   7      274.22      266.21      5.74 o 
  -7   5   7     1059.98     1049.36     15.56 o 
  -6   5   7     2247.85     2254.92     28.77 o 
  -5   5   7     2282.78     2361.70     33.63 o 
  -4   5   7     2911.55     2908.03     33.64 o 
  -3   5   7      362.30      341.67      5.02 o 
  -2   5   7        1.66        5.33      1.03 o 
  -1   5   7        9.96        9.21      0.96 o 
   0   5   7     1400.00     1379.45     18.15 o 
   1   5   7      407.37      414.42      8.32 o 
   2   5   7       12.52        2.98      1.12 o 
   3   5   7       62.61       65.61      2.07 o 
   4   5   7      391.23      377.78      8.65 o 
   5   5   7      471.87      479.63      8.35 o 
   6   5   7      536.76      580.76      9.92 o 
 -12   6   7       24.54       31.68      3.81 o 
 -11   6   7      203.94      207.66      6.48 o 
 -10   6   7      520.04      523.45     10.12 o 
  -9   6   7        5.54        7.41      1.41 o 
  -8   6   7       25.86       29.39      1.86 o 
  -7   6   7        1.98        0.69      0.95 o 
  -6   6   7        3.71        3.64      1.07 o 
  -5   6   7      125.84      127.51      2.54 o 
  -4   6   7       81.59       78.42      1.80 o 
  -3   6   7      692.17      700.74      8.76 o 
  -2   6   7      790.20      780.63     11.92 o 
  -1   6   7       39.76       40.03      1.57 o 
   0   6   7     1106.71     1071.52     14.40 o 
   1   6   7       42.37       40.09      1.95 o 
   2   6   7        0.63        1.26      0.88 o 
   3   6   7      211.97      201.54      3.85 o 
   4   6   7       25.21       23.22      1.68 o 
   5   6   7       40.28       43.89      2.65 o 
   6   6   7       35.83       37.75      2.23 o 
 -11   7   7      338.59      336.12      9.28 o 
 -10   7   7      609.88      620.85     11.76 o 
  -9   7   7      339.23      349.86      7.32 o 
  -8   7   7      452.23      430.59      8.50 o 
  -7   7   7      448.55      420.56      9.74 o 
  -6   7   7       64.27       68.44      2.18 o 
  -5   7   7      690.23      718.41     16.21 o 
  -4   7   7     4131.70     4064.11     46.88 o 
  -3   7   7       36.83       43.54      1.42 o 
  -2   7   7      111.94      105.08      2.39 o 
  -1   7   7       97.27      104.55      2.90 o 
   0   7   7     2823.44     2842.14     40.62 o 
   1   7   7       97.02       93.26      2.65 o 
   2   7   7     1724.92     1674.09     26.98 o 
   3   7   7       16.41       18.86      1.55 o 
   4   7   7       18.46       16.96      1.60 o 
   5   7   7       38.98       39.87      2.07 o 
   6   7   7      309.24      334.54      6.63 o 
 -11   8   7       17.56       20.98      4.00 o 
 -10   8   7       32.02       29.43      2.14 o 
  -9   8   7      206.44      203.76      5.12 o 
  -8   8   7      148.93      140.69      3.95 o 
  -7   8   7      233.85      218.53      4.40 o 
  -6   8   7      117.00      109.89      2.57 o 
  -5   8   7      184.92      178.20      3.04 o 
  -4   8   7       36.05       38.38      1.59 o 
  -3   8   7       28.39       27.21      1.32 o 
  -2   8   7       12.34       16.05      1.30 o 
  -1   8   7       49.02       43.82      2.00 o 
   0   8   7       40.29       45.13      1.90 o 
   1   8   7      158.69      163.13      3.40 o 
   2   8   7      542.79      549.51      9.25 o 
   3   8   7        4.36        2.64      1.57 o 
   4   8   7       10.28        9.80      1.72 o 
   5   8   7       69.95       69.24      3.82 o 
 -10   9   7       18.48       26.88      2.17 o 
  -9   9   7      130.79      135.69      4.05 o 
  -8   9   7      124.75      120.24      3.72 o 
  -7   9   7       10.08       11.62      1.31 o 
  -6   9   7       12.25       13.40      1.43 o 
  -5   9   7        5.61        7.05      1.21 o 
  -4   9   7      573.33      565.97      9.28 o 
  -3   9   7      558.11      567.21      8.31 o 
  -2   9   7     1121.80     1142.06     17.26 o 
  -1   9   7     1244.90     1230.46     18.41 o 
   0   9   7      302.05      292.53      5.02 o 
   1   9   7      135.05      130.17      3.05 o 
   2   9   7      414.72      397.78      7.23 o 
   3   9   7      151.28      141.83      3.73 o 
   4   9   7       38.33       38.40      2.13 o 
  -9  10   7        5.09        3.71      2.43 o 
  -8  10   7       86.73       84.61      3.29 o 
  -7  10   7        0.01        0.02      1.14 o 
  -6  10   7        0.12        0.00      0.94 o 
  -5  10   7      188.83      198.89      3.48 o 
  -4  10   7      131.00      131.73      3.39 o 
  -3  10   7      146.69      166.79      3.89 o 
  -2  10   7      130.14      116.40      2.89 o 
  -1  10   7        2.77        3.99      1.15 o 
   0  10   7       70.56       73.32      2.98 o 
   1  10   7       18.30       18.19      1.44 o 
   2  10   7        5.41        6.48      1.46 o 
   3  10   7      142.10      131.86      3.65 o 
   4  10   7       35.63       36.48      2.20 o 
  -8  11   7      331.00      343.39      7.59 o 
  -7  11   7      712.98      737.71     13.79 o 
  -6  11   7      236.26      254.91      6.04 o 
  -5  11   7       22.11       22.81      3.67 o 
  -4  11   7       20.93       19.32      2.11 o 
  -3  11   7      636.45      667.20      9.81 o 
  -2  11   7      756.83      747.94     10.84 o 
  -1  11   7      131.86      146.18      3.38 o 
   0  11   7       14.91       10.57      1.37 o 
   1  11   7        0.57        1.60      1.17 o 
   2  11   7       27.18       24.40      1.87 o 
   3  11   7      140.98      145.75      3.98 o 
  -7  12   7       20.75       24.30      2.29 o 
  -6  12   7       38.03       36.22      2.51 o 
  -5  12   7       74.58       69.81      2.73 o 
  -4  12   7       77.72       80.37      2.60 o 
  -3  12   7       38.66       44.78      2.16 o 
  -2  12   7       72.58       67.01      2.58 o 
  -1  12   7       39.79       35.80      1.90 o 
   0  12   7        0.07        3.53      1.30 o 
   1  12   7        7.55        7.64      1.37 o 
  -4  13   7       48.03       53.64      2.66 o 
  -3  13   7       66.18       80.40      2.71 o 
  -2  13   7      104.97       94.20      2.90 o 
  -1  13   7       23.72       26.50      2.09 o 
 -13   0   8      151.19      151.72      8.18 o 
 -12   0   8      546.15      620.43     20.87 o 
 -11   0   8      242.55      226.16      9.57 o 
 -10   0   8        1.91        0.53      2.23 o 
  -9   0   8      782.71      778.14     24.23 o 
  -8   0   8      625.01      603.93     13.45 o 
  -7   0   8      694.09      645.76     14.16 o 
  -6   0   8      319.91      287.29      7.15 o 
  -5   0   8      444.27      427.33      9.86 o 
  -4   0   8     3505.75     3634.50     71.99 o 
  -3   0   8      475.70      482.96     10.92 o 
  -2   0   8     5598.35     5412.84    106.49 o 
  -1   0   8      805.27      805.55     13.91 o 
   0   0   8     1450.60     1420.16     23.85 o 
   1   0   8        5.22       13.77      7.03 o 
   2   0   8      215.26      205.84      6.50 o 
   3   0   8       15.51       14.53      3.15 o 
   4   0   8       48.21       42.67      2.90 o 
   5   0   8       40.23       53.93      4.82 o 
   6   0   8       40.97       37.73      4.36 o 
 -13   1   8      139.35      142.59      5.50 o 
 -12   1   8        7.84       13.01      2.24 o 
 -11   1   8        8.38        7.02      4.46 o 
 -10   1   8       87.64       77.56      3.51 o 
  -9   1   8       44.18       47.24      2.28 o 
  -8   1   8       55.07       57.79      2.11 o 
  -7   1   8       63.97       66.39      2.11 o 
  -6   1   8      554.32      507.71      8.10 o 
  -5   1   8     1310.09     1293.67     18.84 o 
  -4   1   8      644.68      703.37     10.73 o 
  -3   1   8      992.31     1051.12     15.48 o 
  -2   1   8        0.02        0.24      1.36 o 
  -1   1   8      369.02      370.40      4.94 o 
   0   1   8      289.84      299.76      4.20 o 
   1   1   8      312.98      297.70      4.75 o 
   2   1   8        4.99        4.14      1.24 o 
   3   1   8      326.54      322.42     11.98 o 
   4   1   8       25.02       22.87      1.67 o 
   5   1   8        4.18        0.00      1.79 o 
   6   1   8      179.23      177.53      6.26 o 
 -13   2   8       75.18       71.23      4.10 o 
 -12   2   8      562.24      582.65     19.89 o 
 -11   2   8       27.54       26.24      2.52 o 
 -10   2   8      196.27      205.54      6.16 o 
  -9   2   8      173.92      155.60      4.01 o 
  -8   2   8     1946.86     1938.21     27.82 o 
  -7   2   8       34.82       31.33      2.25 o 
  -6   2   8      770.63      732.31     11.20 o 
  -5   2   8      397.53      403.23      6.67 o 
  -4   2   8     1550.10     1552.35     22.37 o 
  -3   2   8      654.30      619.51      9.58 o 
  -2   2   8     2323.42     2400.85     34.01 o 
  -1   2   8        2.45        4.10      0.67 o 
   0   2   8      326.16      325.02      4.92 o 
   1   2   8       75.71       81.38      2.33 o 
   2   2   8     1378.95     1387.52     18.38 o 
   3   2   8      121.99      116.66      9.19 o 
   4   2   8       10.48        9.81      1.47 o 
   5   2   8      128.05      137.14      4.18 o 
   6   2   8        0.40        0.00      4.11 o 
 -13   3   8       24.87       34.26      3.04 o 
 -12   3   8       20.91       16.93      2.47 o 
 -11   3   8       54.14       55.50      4.32 o 
 -10   3   8      524.48      496.33     11.85 o 
  -9   3   8        2.78        3.15      1.44 o 
  -8   3   8        0.26        0.00      1.68 o 
  -7   3   8       49.53       52.55      2.00 o 
  -6   3   8     1542.53     1465.54     21.26 o 
  -5   3   8      511.89      514.09      8.18 o 
  -4   3   8      140.05      135.35      2.96 o 
  -3   3   8      524.82      492.43      7.86 o 
  -2   3   8        1.07        1.37      1.87 o 
  -1   3   8       50.59       51.32      1.41 o 
   0   3   8       22.48       24.30      1.20 o 
   1   3   8      421.36      400.13      7.39 o 
   2   3   8       42.96       54.94      5.55 o 
   3   3   8      308.27      310.97     12.28 o 
   4   3   8      316.80      336.53      6.24 o 
   5   3   8       11.88       11.05      2.70 o 
   6   3   8       95.18       99.43      4.80 o 
 -12   4   8      250.83      248.91      7.46 o 
 -11   4   8      187.60      190.20      6.11 o 
 -10   4   8      593.49      583.58     13.60 o 
  -9   4   8     3629.00     3587.92     58.46 o 
  -8   4   8      307.99      332.13      6.83 o 
  -7   4   8     1188.14     1180.29     17.44 o 
  -6   4   8      430.02      451.70      8.56 o 
  -5   4   8      708.69      684.18     10.57 o 
  -4   4   8       87.40       81.07      2.32 o 
  -3   4   8       55.33       51.95      2.17 o 
  -2   4   8       59.74       73.34      1.84 o 
  -1   4   8       29.27       30.42      1.40 o 
   0   4   8       53.66       55.75      1.79 o 
   1   4   8      950.15      964.82     13.14 o 
   2   4   8      623.34      638.86      9.19 o 
   3   4   8      579.46      592.74     10.20 o 
   4   4   8      102.43      101.73      3.67 o 
   5   4   8      201.16      210.30      9.66 o 
   6   4   8      194.80      210.63      7.17 o 
 -12   5   8       48.36       47.74      3.36 o 
 -11   5   8      111.33      113.56      4.61 o 
 -10   5   8       33.40       30.99      2.07 o 
  -9   5   8       17.47       22.39      1.86 o 
  -8   5   8      106.63      100.47      3.24 o 
  -7   5   8      913.16      914.28     13.82 o 
  -6   5   8       81.75       79.11      2.78 o 
  -5   5   8      689.52      660.94     10.31 o 
  -4   5   8      407.15      406.58      6.77 o 
  -3   5   8      107.28       94.57      2.49 o 
  -2   5   8      455.34      476.72      8.86 o 
  -1   5   8       81.72       74.81      2.00 o 
   0   5   8      360.99      356.26      5.59 o 
   1   5   8      390.80      385.13      6.00 o 
   2   5   8       19.99       13.68      1.54 o 
   3   5   8       84.33       77.00      2.40 o 
   4   5   8      266.74      280.22      5.61 o 
   5   5   8       21.07       25.18      1.91 o 
   6   5   8       16.58       18.97      4.75 o 
 -12   6   8       80.65       68.76      4.01 o 
 -11   6   8      826.12      854.94     19.24 o 
 -10   6   8      383.88      381.92      7.98 o 
  -9   6   8      392.50      399.06      8.12 o 
  -8   6   8        2.53        8.00      4.68 o 
  -7   6   8      738.41      723.77     11.28 o 
  -6   6   8      513.88      536.64     10.03 o 
  -5   6   8     2281.41     2284.41     32.63 o 
  -4   6   8       21.90       23.01      2.53 o 
  -3   6   8       59.70       65.02      2.05 o 
  -2   6   8       12.41        8.61      1.12 o 
  -1   6   8     1733.38     1736.72     22.71 o 
   0   6   8     1150.67     1142.09     15.41 o 
   1   6   8      132.80      136.43      3.01 o 
   2   6   8       73.98       65.53      2.88 o 
   3   6   8        8.01        8.30      1.33 o 
   4   6   8      267.20      286.24      5.74 o 
   5   6   8      245.98      268.06      5.66 o 
 -11   7   8      129.89      139.30      6.70 o 
 -10   7   8       64.85       58.37      2.85 o 
  -9   7   8        5.29        5.95      1.56 o 
  -8   7   8       92.87       90.03      3.14 o 
  -7   7   8       36.36       40.14      3.76 o 
  -6   7   8      314.40      312.47      6.60 o 
  -5   7   8      180.47      186.23      3.98 o 
  -4   7   8        4.33        5.28      1.74 o 
  -3   7   8       96.71       91.37      2.63 o 
  -2   7   8       13.05       12.08      1.31 o 
  -1   7   8      213.35      212.99      3.91 o 
   0   7   8      295.33      294.08      4.97 o 
   1   7   8      110.18      104.28      3.04 o 
   2   7   8       34.21       32.70      1.82 o 
   3   7   8       12.84        7.06      1.42 o 
   4   7   8       13.55       13.32      1.64 o 
   5   7   8        0.82        0.00      1.72 o 
 -11   8   8      199.85      220.88      7.00 o 
 -10   8   8       41.40       43.52      2.59 o 
  -9   8   8       23.13       22.61      2.34 o 
  -8   8   8       11.76       12.40      2.20 o 
  -7   8   8        3.21        9.40      4.62 o 
  -6   8   8       58.91       63.51      3.49 o 
  -5   8   8     2830.58     2861.17     40.70 o 
  -4   8   8      325.15      328.50      8.61 o 
  -3   8   8      138.81      157.18      3.67 o 
  -2   8   8      353.95      338.69      6.26 o 
  -1   8   8     1942.29     1940.08     25.42 o 
   0   8   8      527.12      474.40     15.28 o 
   1   8   8      197.38      207.15      4.01 o 
   2   8   8        6.99        2.43      1.12 o 
   3   8   8       30.67       23.47      1.78 o 
   4   8   8        1.25        0.00      1.66 o 
 -10   9   8       28.50       28.16      2.21 o 
  -9   9   8      152.40      144.15      4.25 o 
  -8   9   8        1.92        0.87      2.16 o 
  -7   9   8      351.87      347.85      7.66 o 
  -6   9   8       13.15       16.18      1.70 o 
  -5   9   8      308.19      309.26      6.85 o 
  -4   9   8      278.86      299.77      9.18 o 
  -3   9   8      134.10      132.86      3.49 o 
  -2   9   8       36.66       37.88      2.41 o 
  -1   9   8      137.34      137.22      3.45 o 
   0   9   8      100.08       96.28      2.97 o 
   1   9   8      478.18      468.27      7.55 o 
   2   9   8        0.98        0.00      0.76 o 
   3   9   8       19.56       19.78      1.76 o 
  -9  10   8      249.32      237.67      5.94 o 
  -8  10   8      173.08      184.67      4.96 o 
  -7  10   8       76.10       72.90      3.08 o 
  -6  10   8       10.48        5.05      2.01 o 
  -5  10   8      279.72      276.05      6.38 o 
  -4  10   8      459.40      488.86     12.02 o 
  -3  10   8     1482.78     1476.93     22.19 o 
  -2  10   8      272.87      276.96      7.16 o 
  -1  10   8       37.21       36.21      2.52 o 
   0  10   8        0.77        1.00      1.18 o 
   1  10   8      186.63      184.75      3.89 o 
   2  10   8       73.50       74.77      3.43 o 
  -8  11   8      127.62      136.30      4.43 o 
  -7  11   8       27.27       25.39      2.22 o 
  -6  11   8        4.13        1.79      1.23 o 
  -5  11   8       20.02       22.24      2.08 o 
  -4  11   8      224.54      253.76     10.61 o 
  -3  11   8      195.75      179.60      5.64 o 
  -2  11   8       29.13       28.49      2.29 o 
  -1  11   8       90.01       98.39      3.22 o 
   0  11   8      293.47      286.58      5.27 o 
   1  11   8        0.18        0.00      1.19 o 
  -6  12   8      144.17      150.72      6.40 o 
  -5  12   8       47.22       52.27      2.96 o 
  -4  12   8       50.73       69.08      4.07 o 
  -3  12   8      159.01      162.51      4.24 o 
  -2  12   8      293.30      298.95      6.19 o 
  -1  12   8        8.54        9.19      1.70 o 
 -13   1   9      579.23      609.70     14.81 o 
 -12   1   9       29.08       23.05      2.65 o 
 -11   1   9      294.97      290.37     12.47 o 
 -10   1   9      185.36      200.24      6.11 o 
  -9   1   9     1546.02     1523.35     30.57 o 
  -8   1   9     2794.62     2790.32     39.61 o 
  -7   1   9     1612.95     1587.11     23.06 o 
  -6   1   9      264.52      266.36      4.93 o 
  -5   1   9      105.61      106.41      2.71 o 
  -4   1   9      757.18      751.96     11.56 o 
  -3   1   9     7996.84     8109.89    112.44 o 
  -2   1   9     2475.24     2489.61     35.38 o 
  -1   1   9       22.53       25.30      1.65 o 
   0   1   9       51.20       50.16      2.41 o 
   1   1   9      322.02      336.24      6.09 o 
   2   1   9      664.93      694.25     12.91 o 
   3   1   9      190.58      191.20      4.35 o 
   4   1   9      514.11      520.82     11.16 o 
   5   1   9      173.48      168.49      6.00 o 
 -13   2   9       57.68       47.89      3.49 o 
 -12   2   9       77.08       82.87      4.20 o 
 -11   2   9        6.62       10.30      2.10 o 
 -10   2   9       85.30       90.86      4.03 o 
  -9   2   9        2.36        1.68      1.37 o 
  -8   2   9      691.20      676.17     10.64 o 
  -7   2   9     1393.63     1324.82     19.48 o 
  -6   2   9      371.48      373.62      6.42 o 
  -5   2   9        6.63        7.17      1.21 o 
  -4   2   9     1386.87     1327.86     19.46 o 
  -3   2   9       44.58       50.07      2.76 o 
  -2   2   9        0.03        0.00      1.49 o 
  -1   2   9      809.75      788.40     12.05 o 
   0   2   9      966.92      952.76     20.96 o 
   1   2   9     1956.46     1944.20     28.30 o 
   2   2   9       42.71       41.58      1.79 o 
   3   2   9      867.59      863.38     15.76 o 
   4   2   9      357.15      384.27      8.25 o 
   5   2   9       42.22       38.78      3.14 o 
 -12   3   9      613.04      610.56     14.56 o 
 -11   3   9      382.89      376.58      9.82 o 
 -10   3   9      578.39      550.79     13.13 o 
  -9   3   9      719.12      716.11     13.06 o 
  -8   3   9      206.88      196.72      4.08 o 
  -7   3   9      104.21       97.60      2.73 o 
  -6   3   9      866.84      870.63     13.26 o 
  -5   3   9      814.06      815.28     12.45 o 
  -4   3   9       42.41       43.48      1.84 o 
  -3   3   9        6.11        5.76      1.51 o 
  -2   3   9      241.56      246.11      4.63 o 
  -1   3   9     1177.95     1168.23     24.67 o 
   0   3   9      156.81      158.64      4.23 o 
   1   3   9      509.89      489.17      9.65 o 
   2   3   9      321.35      322.53      5.37 o 
   3   3   9       16.36       18.12      2.01 o 
   4   3   9      314.61      343.89      7.60 o 
   5   3   9      277.84      289.09      8.54 o 
 -12   4   9        1.67        3.07      1.98 o 
 -11   4   9       28.48       34.76      2.88 o 
 -10   4   9        1.51        1.34      1.56 o 
  -9   4   9      118.21      118.91      3.68 o 
  -8   4   9      286.13      278.75      5.24 o 
  -7   4   9      254.90      269.11      5.89 o 
  -6   4   9        2.03        1.38      1.21 o 
  -5   4   9      328.02      303.08      6.27 o 
  -4   4   9      854.88      846.50     12.91 o 
  -3   4   9      104.32      104.73      2.67 o 
  -2   4   9      142.63      151.94      5.07 o 
  -1   4   9      405.17      393.17      8.03 o 
   0   4   9      511.73      490.41      9.57 o 
   1   4   9       49.45       54.56      2.50 o 
   2   4   9      125.67      132.95      3.06 o 
   3   4   9      294.05      290.61      6.64 o 
   4   4   9       19.29       23.49      2.11 o 
   5   4   9       28.25       29.65      4.05 o 
 -12   5   9      510.09      505.45     21.10 o 
 -11   5   9     1081.85     1099.01     23.97 o 
 -10   5   9     1708.59     1666.35     28.32 o 
  -9   5   9      189.00      200.32      5.00 o 
  -8   5   9       68.08       60.95      3.14 o 
  -7   5   9       63.25       65.26      2.27 o 
  -6   5   9      892.63      833.26     12.82 o 
  -5   5   9      671.78      619.41      9.88 o 
  -4   5   9        1.93        7.20      2.33 o 
  -3   5   9       75.12       73.09      3.17 o 
  -2   5   9        4.35        7.71      2.39 o 
  -1   5   9      592.04      572.53     12.49 o 
   0   5   9      735.52      725.08     13.39 o 
   1   5   9     1550.21     1555.95     23.15 o 
   2   5   9      103.73      109.60      2.83 o 
   3   5   9       39.38       30.44      4.06 o 
   4   5   9       77.65       91.57      3.08 o 
 -11   6   9        3.87        4.47      2.22 o 
 -10   6   9       32.26       32.97      2.29 o 
  -9   6   9       77.76       73.14      3.05 o 
  -8   6   9      336.36      330.82      7.04 o 
  -7   6   9      240.54      231.21      4.62 o 
  -6   6   9      517.94      526.59      8.68 o 
  -5   6   9      148.55      149.65      3.51 o 
  -4   6   9       69.12       54.55      2.13 o 
  -3   6   9       84.86       80.52      3.66 o 
  -2   6   9       36.77       38.02      2.26 o 
  -1   6   9        0.28        0.00      1.32 o 
   0   6   9      225.00      226.55      5.59 o 
   1   6   9      307.96      296.27      5.84 o 
   2   6   9        4.17        0.00      1.08 o 
   3   6   9        2.98        0.39      1.30 o 
   4   6   9      116.50      117.23      3.49 o 
 -11   7   9       77.87       82.57      5.99 o 
 -10   7   9      378.92      378.41      8.05 o 
  -9   7   9        4.04        1.82      1.63 o 
  -8   7   9      183.76      180.95      4.70 o 
  -7   7   9        1.40        2.77      1.18 o 
  -6   7   9     1083.58     1073.62     16.26 o 
  -5   7   9      681.93      649.00     10.40 o 
  -4   7   9      373.59      365.01      7.62 o 
  -3   7   9      465.02      466.51     11.47 o 
  -2   7   9      228.84      246.92      5.86 o 
  -1   7   9      195.40      188.86      4.97 o 
   0   7   9      236.69      244.42      5.92 o 
   1   7   9      208.09      216.08      4.78 o 
   2   7   9       32.05       28.87      2.42 o 
   3   7   9       21.52       21.02      2.08 o 
   4   7   9        0.90        0.00      2.10 o 
 -10   8   9        5.38        7.52      1.87 o 
  -9   8   9       12.88       10.72      2.54 o 
  -8   8   9        4.58        3.00      1.46 o 
  -7   8   9       64.83       65.97      2.58 o 
  -6   8   9        8.02       13.08      2.50 o 
  -5   8   9        0.05        4.05      3.67 o 
  -4   8   9      218.54      194.98      5.06 o 
  -3   8   9        6.52        7.06      1.67 o 
  -2   8   9       45.85       54.49      2.89 o 
  -1   8   9        5.24        3.23      1.61 o 
   0   8   9       27.34       26.40      2.39 o 
   1   8   9       31.68       23.29      1.80 o 
   2   8   9        6.98        2.40      1.27 o 
   3   8   9       16.77       15.41      1.74 o 
  -9   9   9       14.28       10.74      1.77 o 
  -8   9   9      103.58      113.63      3.78 o 
  -7   9   9      217.53      234.89      5.70 o 
  -6   9   9      756.42      810.70     14.92 o 
  -5   9   9      880.43      862.11     15.74 o 
  -4   9   9      315.03      324.86      7.25 o 
  -3   9   9      280.02      278.14      6.53 o 
  -2   9   9      333.28      346.39      7.66 o 
  -1   9   9       97.72       92.10      3.51 o 
   0   9   9      110.15      114.84      4.00 o 
   1   9   9       18.87       14.21      2.02 o 
   2   9   9       19.57       18.22      2.10 o 
  -8  10   9      116.20      118.48      4.04 o 
  -7  10   9        2.43        4.97      2.15 o 
  -6  10   9       38.64       37.58      3.05 o 
  -5  10   9       58.14       67.67      3.96 o 
  -4  10   9      145.78      163.45      4.73 o 
  -3  10   9       19.90       21.93      2.20 o 
  -2  10   9       91.03       94.49      3.64 o 
  -1  10   9      339.17      358.86      8.63 o 
   0  10   9        5.58        5.21      1.73 o 
   1  10   9       17.53       17.99      1.85 o 
  -7  11   9       61.75       57.12      3.92 o 
  -6  11   9      162.11      152.99      4.70 o 
  -5  11   9       71.41       87.65      3.59 o 
  -4  11   9      111.62      131.37      5.41 o 
  -3  11   9       62.14       63.44      4.13 o 
  -2  11   9       40.80       36.38      2.57 o 
  -1  11   9       19.57       19.93      2.27 o 
 -12   0  10       20.63       20.02      3.61 o 
 -11   0  10       12.79       12.90      2.83 o 
 -10   0  10      511.93      450.37     15.63 o 
  -9   0  10       36.10       35.91      2.71 o 
  -8   0  10       96.73       86.09      3.82 o 
  -7   0  10     2953.51     2954.27     59.33 o 
  -6   0  10     2647.69     2602.36     52.45 o 
  -5   0  10     1811.37     1772.29     36.35 o 
  -4   0  10      288.36      286.64      7.58 o 
  -3   0  10      163.19      169.39     16.56 o 
  -2   0  10      552.43      564.00     12.90 o 
  -1   0  10      307.15      299.13      7.72 o 
   0   0  10      549.92      554.75     19.06 o 
   1   0  10      384.83      382.73     14.46 o 
   2   0  10      285.20      287.74     12.08 o 
 -12   1  10        0.01        0.00      1.84 o 
 -11   1  10        0.32        0.00      1.61 o 
 -10   1  10      276.79      252.60      9.48 o 
  -9   1  10       27.75       24.29      1.69 o 
  -8   1  10     1379.08     1351.35     20.00 o 
  -7   1  10       36.04       33.50      1.85 o 
  -6   1  10       58.47       58.96      2.31 o 
  -5   1  10      276.57      281.47      5.29 o 
  -4   1  10       20.38       22.72      1.54 o 
  -3   1  10      222.27      217.43      4.36 o 
  -2   1  10        8.24        8.67      1.26 o 
  -1   1  10       49.83       45.57      2.43 o 
   0   1  10        1.96        2.61      1.45 o 
   1   1  10       85.79       76.29      4.23 o 
   2   1  10      303.38      283.95     11.80 o 
   3   1  10       12.58        8.80      3.21 o 
   4   1  10        0.01        0.00      2.83 o 
 -12   2  10      342.94      349.25      9.51 o 
 -11   2  10       22.04       15.75      2.30 o 
 -10   2  10       79.67       72.98      6.50 o 
  -9   2  10      199.03      190.60      4.84 o 
  -8   2  10      807.12      778.24     12.17 o 
  -7   2  10      291.64      299.78      5.57 o 
  -6   2  10     1165.59     1165.27     17.41 o 
  -5   2  10      303.00      310.10      5.69 o 
  -4   2  10       29.71       24.38      1.56 o 
  -3   2  10      528.38      536.04      8.75 o 
  -2   2  10       34.33       29.99      2.70 o 
  -1   2  10      886.86      886.13     15.89 o 
   0   2  10        0.74        0.00      2.25 o 
   1   2  10      610.35      616.87     11.76 o 
   2   2  10        3.95        1.22      2.22 o 
   3   2  10      144.30      164.52      6.12 o 
   4   2  10        4.21        4.92      3.33 o 
 -12   3  10       25.62       40.05      4.06 o 
 -11   3  10        4.72        2.68      4.04 o 
 -10   3  10       94.38       89.35      3.33 o 
  -9   3  10        0.40        3.13      2.62 o 
  -8   3  10      852.45      810.54     12.64 o 
  -7   3  10       79.27       83.97      2.63 o 
  -6   3  10       23.62       25.63      1.98 o 
  -5   3  10     1068.27     1066.54     16.04 o 
  -4   3  10      282.06      283.31      5.28 o 
  -3   3  10      207.20      204.09      4.23 o 
  -2   3  10      175.59      173.52      4.59 o 
  -1   3  10       20.29       21.21      2.23 o 
   0   3  10      120.40      103.75      3.53 o 
   1   3  10       16.49       13.11      1.76 o 
   2   3  10       44.26       36.74      3.09 o 
   4   3  10       18.00       16.76      3.83 o 
 -12   4  10      573.64      573.78     13.98 o 
 -11   4  10      495.54      463.30     11.64 o 
 -10   4  10      111.58      119.25      3.80 o 
  -9   4  10      140.26      134.15      3.97 o 
  -8   4  10      212.64      201.09      4.95 o 
  -7   4  10        3.27        1.09      2.16 o 
  -6   4  10      100.63       98.16      3.18 o 
  -5   4  10       28.02       23.90      1.75 o 
  -4   4  10       13.35       14.59      1.98 o 
  -3   4  10      388.45      379.67      7.85 o 
  -2   4  10     1666.41     1637.52     27.85 o 
  -1   4  10      425.64      431.94      8.80 o 
   0   4  10      124.00      128.02      4.03 o 
   1   4  10      418.15      445.44      9.19 o 
   2   4  10      182.71      186.90      6.51 o 
   3   4  10      111.85      108.74      6.87 o 
   4   4  10      150.99      141.80      8.11 o 
 -11   5  10       48.62       51.27      3.63 o 
 -10   5  10       64.49       59.19      2.79 o 
  -9   5  10      359.43      370.19      7.75 o 
  -8   5  10       19.61       20.25      1.53 o 
  -7   5  10       22.37       21.94      2.25 o 
  -6   5  10      750.04      751.43     11.84 o 
  -5   5  10      138.67      133.54      3.29 o 
  -4   5  10      437.71      408.69      8.34 o 
  -3   5  10        8.97        6.02      1.55 o 
  -2   5  10      857.37      847.26     19.04 o 
  -1   5  10      131.76      124.34      3.96 o 
   0   5  10       52.88       47.51      3.32 o 
   1   5  10      141.96      151.89      4.73 o 
   2   5  10      125.76      127.93      4.20 o 
   3   5  10        0.98        0.15      1.90 o 
 -11   6  10      778.81      802.35     18.36 o 
 -10   6  10      462.43      481.93      9.74 o 
  -9   6  10       15.65       20.09      1.97 o 
  -8   6  10       23.05       24.85      2.52 o 
  -7   6  10       53.28       51.77      4.38 o 
  -6   6  10      895.05      887.10     13.75 o 
  -5   6  10       60.26       76.59      2.62 o 
  -4   6  10      499.49      461.90      9.26 o 
  -3   6  10      143.50      133.32      4.05 o 
  -2   6  10      170.84      165.73      4.65 o 
  -1   6  10      116.34      141.63      4.97 o 
   0   6  10     1006.74     1043.36     18.76 o 
   1   6  10       52.93       56.26      3.88 o 
   2   6  10       37.82       35.36      2.52 o 
   3   6  10       17.61       22.48      3.03 o 
 -10   7  10       52.82       51.60      2.85 o 
  -9   7  10       66.54       71.30      3.97 o 
  -8   7  10      129.96      140.44      4.87 o 
  -7   7  10       54.49       61.99      2.95 o 
  -6   7  10       50.07       60.44      2.47 o 
  -5   7  10      154.54      172.72      4.76 o 
  -4   7  10      364.45      365.00      7.85 o 
  -3   7  10        7.80        7.61      1.62 o 
  -2   7  10       20.74       15.85      1.91 o 
  -1   7  10        5.39        0.50      1.63 o 
   0   7  10       68.88       66.23      3.22 o 
   1   7  10        5.05        4.78      2.80 o 
   2   7  10       29.10       29.59      2.36 o 
 -10   8  10      367.92      381.90      8.33 o 
  -9   8  10      197.95      200.83      6.15 o 
  -8   8  10       52.23       56.23      3.21 o 
  -7   8  10      376.95      400.14      8.38 o 
  -6   8  10      655.61      698.55     18.93 o 
  -5   8  10      636.50      689.82     13.12 o 
  -4   8  10      701.51      665.24     13.33 o 
  -3   8  10       84.49       78.14      4.16 o 
  -2   8  10       12.53       10.17      3.08 o 
  -1   8  10       21.01       19.26      2.21 o 
   0   8  10      236.56      246.01      7.62 o 
   1   8  10        1.67        0.00      1.88 o 
  -9   9  10      151.88      156.97      4.78 o 
  -8   9  10       51.43       51.75      2.89 o 
  -7   9  10       19.34       20.26      2.76 o 
  -6   9  10      178.88      172.39      4.96 o 
  -5   9  10      188.75      194.09      5.40 o 
  -4   9  10       82.45       74.26      3.28 o 
  -3   9  10       13.90       11.07      2.03 o 
  -2   9  10      230.55      241.29      6.11 o 
  -1   9  10       50.15       50.29      2.95 o 
   0   9  10        1.50        2.64      1.78 o 
  -7  10  10      236.98      239.71     12.15 o 
  -6  10  10       78.78       85.53      3.63 o 
  -5  10  10      110.93      121.50      4.23 o 
  -4  10  10       97.73      108.50      4.05 o 
  -3  10  10      254.85      262.92     10.04 o 
  -2  10  10       55.91       51.40      3.37 o 
  -1  10  10        5.68        5.06      1.89 o 
 -12   1  11       21.16        9.36      2.18 o 
 -11   1  11      145.45      142.96      5.35 o 
 -10   1  11     1416.99     1363.28     31.11 o 
  -9   1  11      779.37      752.90     11.99 o 
  -8   1  11      634.84      615.29     10.03 o 
  -7   1  11      249.02      247.52      4.93 o 
  -6   1  11      182.73      182.12      4.01 o 
  -5   1  11        3.38        4.44      1.59 o 
  -4   1  11     1854.18     1779.13     25.94 o 
  -3   1  11      145.60      137.15      3.36 o 
  -2   1  11      277.19      277.94      6.33 o 
  -1   1  11      756.38      743.88     13.84 o 
   0   1  11       33.53       38.04      4.39 o 
   1   1  11       82.37       88.65      4.71 o 
   2   1  11      618.47      646.71     15.78 o 
   3   1  11      230.45      257.11      8.18 o 
 -12   2  11      279.65      278.48      8.25 o 
 -11   2  11      465.42      469.79     11.77 o 
 -10   2  11       35.83       33.86      2.22 o 
  -9   2  11      291.77      298.15      5.77 o 
  -8   2  11      123.75      111.20      3.18 o 
  -7   2  11       66.69       61.93      2.42 o 
  -6   2  11       41.21       39.68      1.98 o 
  -5   2  11      365.03      348.20      6.31 o 
  -4   2  11      429.29      420.29      7.49 o 
  -3   2  11      125.73      121.26      3.16 o 
  -2   2  11       56.68       56.66      2.78 o 
  -1   2  11        9.17       10.57      1.75 o 
   0   2  11      283.89      294.12      8.04 o 
   1   2  11       37.05       36.43      3.32 o 
   2   2  11      129.91      123.65      5.63 o 
   3   2  11        1.99        0.25      2.35 o 
 -11   3  11      184.12      166.85      5.90 o 
 -10   3  11      120.70      118.73      3.84 o 
  -9   3  11      361.68      335.37      7.25 o 
  -8   3  11       50.72       61.62      2.47 o 
  -7   3  11       66.41       70.25      2.56 o 
  -6   3  11      144.11      147.92      3.58 o 
  -5   3  11      260.65      246.94      5.59 o 
  -4   3  11      951.39      989.01     15.15 o 
  -3   3  11      304.18      302.49      6.80 o 
  -2   3  11      157.51      158.33      5.32 o 
  -1   3  11      196.86      186.21      4.98 o 
   0   3  11      202.55      205.32      7.00 o 
   1   3  11      234.25      233.55      9.92 o 
   2   3  11       97.67      101.29      5.07 o 
   3   3  11       38.21       36.92      4.75 o 
 -11   4  11       12.55       14.46      2.85 o 
 -10   4  11      203.38      192.08      5.06 o 
  -9   4  11       26.40       20.72      2.37 o 
  -8   4  11       43.16       38.66      2.34 o 
  -7   4  11      198.48      195.26      4.90 o 
  -6   4  11       37.07       41.17      2.46 o 
  -5   4  11      114.59      121.44      3.82 o 
  -4   4  11      103.00       97.75      6.00 o 
  -3   4  11      219.43      220.64      5.50 o 
  -2   4  11      104.91      113.72      3.88 o 
  -1   4  11       37.66       34.28      2.45 o 
   0   4  11       22.76       24.36      2.98 o 
   1   4  11        6.05        4.34      1.83 o 
   2   4  11      103.23      106.24      5.07 o 
 -11   5  11      208.01      205.92      6.61 o 
 -10   5  11        3.78        3.70      1.90 o 
  -9   5  11        0.97        0.11      1.40 o 
  -8   5  11        2.02        1.01      1.38 o 
  -7   5  11      444.00      418.11      7.41 o 
  -6   5  11      145.48      135.96      3.49 o 
  -5   5  11       89.50       90.50      3.40 o 
  -4   5  11      111.60      137.38      4.13 o 
  -3   5  11      556.45      553.51     10.85 o 
  -2   5  11      290.66      290.25      6.74 o 
  -1   5  11      825.45      808.37     18.74 o 
   0   5  11      424.97      454.12      9.53 o 
   1   5  11        2.40        4.78      1.82 o 
   2   5  11       28.93       29.38      2.46 o 
 -10   6  11      107.40      108.27      3.82 o 
  -9   6  11        1.42        0.00      1.45 o 
  -8   6  11        4.73        3.76      1.26 o 
  -7   6  11       32.64       31.79      1.93 o 
  -6   6  11      137.51      133.17      4.18 o 
  -5   6  11       41.33       41.22      2.57 o 
  -4   6  11      177.34      181.88      4.99 o 
  -3   6  11      115.32      118.98      4.01 o 
  -2   6  11        1.51        1.07      1.51 o 
  -1   6  11        4.41        7.21      2.00 o 
   0   6  11      100.73      105.19      3.87 o 
   1   6  11       22.70       25.09      2.39 o 
 -10   7  11        4.76        8.13      2.79 o 
  -9   7  11       20.59       26.76      2.29 o 
  -8   7  11       92.46       76.29      3.28 o 
  -7   7  11     1701.79     1685.96     27.96 o 
  -6   7  11      440.62      450.46      9.39 o 
  -5   7  11      116.83      135.92      4.40 o 
  -4   7  11       16.93       11.67      1.92 o 
  -3   7  11       56.93       63.30      3.06 o 
  -2   7  11       41.35       36.96      3.17 o 
  -1   7  11      665.12      665.88     13.01 o 
   0   7  11       24.52       22.47      2.29 o 
   1   7  11        3.24        5.83      1.86 o 
  -9   8  11        0.42        0.30      1.71 o 
  -8   8  11       78.83       78.68      3.38 o 
  -7   8  11        3.80        4.67      1.86 o 
  -6   8  11      156.38      168.73      5.01 o 
  -5   8  11      355.31      334.00      7.65 o 
  -4   8  11       31.15       29.85      2.71 o 
  -3   8  11      149.52      149.87      4.73 o 
  -2   8  11      116.15      106.92      4.01 o 
  -1   8  11       28.43       28.14      2.45 o 
   0   8  11        4.10        0.64      1.73 o 
  -7   9  11      392.13      407.77      9.64 o 
  -6   9  11      214.88      255.04      7.71 o 
  -5   9  11      336.17      361.87      8.19 o 
  -4   9  11        6.60        4.36      1.92 o 
  -3   9  11        4.46        4.11      1.89 o 
  -2   9  11        8.34        9.59      2.13 o 
 -11   0  12      311.73      308.75     12.26 o 
 -10   0  12      585.13      544.72     18.67 o 
  -9   0  12     1486.73     1490.32     31.45 o 
  -8   0  12      274.55      260.00      7.51 o 
  -7   0  12      564.77      541.18     12.87 o 
  -6   0  12      276.17      287.02      8.43 o 
  -5   0  12        8.65        6.07      1.90 o 
  -4   0  12       54.25       51.96      3.22 o 
  -3   0  12      587.87      583.94     13.69 o 
  -2   0  12       28.75       30.47      4.39 o 
  -1   0  12      265.61      274.24     12.12 o 
   0   0  12      229.71      246.85     11.52 o 
   1   0  12      199.86      244.09     11.62 o 
 -11   1  12        1.35       12.99      8.72 o 
 -10   1  12       20.23       25.79      2.20 o 
  -9   1  12      107.97      106.93      3.28 o 
  -8   1  12       71.97       69.20      2.69 o 
  -7   1  12        1.38        0.12      1.56 o 
  -6   1  12      204.36      195.00      4.36 o 
  -5   1  12      314.90      307.22      5.86 o 
  -4   1  12        0.04        0.00      1.40 o 
  -3   1  12      251.62      251.95      6.12 o 
  -2   1  12        3.53        1.76      1.58 o 
  -1   1  12       52.01       52.80      3.83 o 
   0   1  12        2.52        0.00      2.36 o 
   1   1  12       10.86        7.79      4.07 o 
 -11   2  12      175.33      169.84      5.92 o 
 -10   2  12        7.05        4.84      1.67 o 
  -9   2  12      452.89      461.13      8.14 o 
  -8   2  12      197.92      192.35      4.38 o 
  -7   2  12      616.50      584.02     10.78 o 
  -6   2  12        5.26        4.77      1.32 o 
  -5   2  12      137.94      142.82      3.66 o 
  -4   2  12       93.62       87.51      3.44 o 
  -3   2  12      265.67      271.55      6.50 o 
  -2   2  12       97.42       93.89      3.62 o 
  -1   2  12      223.94      223.58      5.75 o 
   0   2  12       12.32       12.31      2.75 o 
   1   2  12       53.06       57.95      9.34 o 
 -11   3  12       30.90       28.78      2.89 o 
 -10   3  12       76.97       94.14      6.05 o 
  -9   3  12       24.68       26.87      1.89 o 
  -8   3  12        8.08        9.34      2.08 o 
  -7   3  12       87.43       94.71      3.00 o 
  -6   3  12      432.61      415.07      7.43 o 
  -5   3  12      150.21      156.06      3.84 o 
  -4   3  12       59.94       58.43      3.17 o 
  -3   3  12      392.85      385.67      8.33 o 
  -2   3  12       47.43       54.67      4.91 o 
  -1   3  12      107.28      114.45      4.08 o 
   0   3  12       13.49       14.94      3.31 o 
   1   3  12       14.83       15.06      3.31 o 
 -10   4  12        0.99        0.00      1.45 o 
  -9   4  12      186.41      174.51      4.85 o 
  -8   4  12      160.14      151.51      4.39 o 
  -7   4  12      423.82      424.15      8.72 o 
  -6   4  12      373.47      388.58      8.12 o 
  -5   4  12      580.57      573.48     11.31 o 
  -4   4  12      228.51      236.40      5.93 o 
  -3   4  12       59.38       66.42      3.17 o 
  -2   4  12      225.28      220.98      5.73 o 
  -1   4  12      670.40      644.57     12.62 o 
   0   4  12      143.81      140.07      4.58 o 
   1   4  12       64.47       59.22      6.06 o 
 -10   5  12       19.07       23.85      2.20 o 
  -9   5  12       14.16       18.34      3.20 o 
  -8   5  12       18.48       18.72      1.78 o 
  -7   5  12       11.12       13.11      1.62 o 
  -6   5  12       33.60       32.34      3.74 o 
  -5   5  12       81.93       82.68      3.44 o 
  -4   5  12       10.12        7.86      1.95 o 
  -3   5  12       14.27       11.70      1.94 o 
  -2   5  12       18.88       21.59      2.32 o 
  -1   5  12       27.27       32.93      2.67 o 
   0   5  12      129.04      138.01      5.93 o 
  -9   6  12        5.96        5.45      1.78 o 
  -8   6  12       58.28       59.20      2.68 o 
  -7   6  12      120.98      135.01      4.34 o 
  -6   6  12      525.35      538.32     10.87 o 
  -5   6  12      266.24      273.15      6.65 o 
  -4   6  12      311.93      317.70      7.39 o 
  -3   6  12        5.55        5.78      1.90 o 
  -2   6  12       32.38       36.04      2.65 o 
  -1   6  12      111.73      120.02      5.57 o 
   0   6  12      111.15      115.69      4.25 o 
  -8   7  12       78.94       78.08      3.61 o 
  -7   7  12       14.06       16.80      2.25 o 
  -6   7  12       51.34       49.57      2.99 o 
  -5   7  12        5.33        7.01      2.00 o 
  -4   7  12       68.39       60.87      3.24 o 
  -3   7  12       48.50       60.82      3.22 o 
  -2   7  12        3.11        7.37      1.97 o 
  -1   7  12       43.32       46.54      3.68 o 
  -7   8  12       40.08       45.02      3.43 o 
  -6   8  12      115.85      136.48      4.67 o 
  -5   8  12       32.16       25.03      3.18 o 
  -4   8  12       23.48       16.48      2.25 o 
  -3   8  12        6.83        7.28      2.05 o 
 -10   1  13      443.20      438.05      9.23 o 
  -9   1  13      203.90      214.75      4.89 o 
  -8   1  13       76.96       78.07      2.92 o 
  -7   1  13        5.78        6.37      1.50 o 
  -6   1  13        5.58        2.07      1.34 o 
  -5   1  13       84.70       80.90      2.83 o 
  -4   1  13      135.31      135.80      5.63 o 
  -3   1  13      112.07      126.31      4.29 o 
  -2   1  13        0.46        0.23      2.23 o 
  -1   1  13      150.48      170.43      6.83 o 
   0   1  13       95.36       92.55      6.41 o 
 -10   2  13        8.30        4.86      1.83 o 
  -9   2  13      142.01      149.82      4.00 o 
  -8   2  13        8.23        6.79      1.58 o 
  -7   2  13      138.24      125.53      3.53 o 
  -6   2  13       45.09       35.04      2.04 o 
  -5   2  13        1.45        0.00      1.87 o 
  -4   2  13      643.30      642.43     12.62 o 
  -3   2  13        5.29        2.00      1.77 o 
  -2   2  13       23.92       26.14      3.14 o 
  -1   2  13       24.33       25.44      4.78 o 
 -10   3  13       11.55       13.21      2.03 o 
  -9   3  13      104.16      116.45      3.71 o 
  -8   3  13      795.87      810.73     13.08 o 
  -7   3  13       84.59       92.61      3.13 o 
  -6   3  13        3.51        3.03      1.47 o 
  -5   3  13      379.97      367.77      8.25 o 
  -4   3  13      300.11      296.15      7.06 o 
  -3   3  13      208.45      209.47      6.85 o 
  -2   3  13       78.54       70.66      3.42 o 
  -1   3  13       45.12       44.87      3.73 o 
  -9   4  13        2.87        1.29      1.50 o 
  -8   4  13       80.24       88.82      3.59 o 
  -7   4  13        0.74        2.20      2.17 o 
  -6   4  13        0.17        0.00      1.74 o 
  -5   4  13       29.81       36.49      3.16 o 
  -4   4  13       17.00       18.64      2.24 o 
  -3   4  13        8.15        6.38      2.74 o 
  -2   4  13      198.75      213.71      5.84 o 
  -1   4  13       53.63       55.06      3.22 o 
  -8   5  13      533.39      551.57      9.57 o 
  -7   5  13      525.27      582.88     11.72 o 
  -6   5  13      396.69      424.64      9.18 o 
  -5   5  13      113.23      119.58      4.35 o 
  -4   5  13       14.44       14.59      2.22 o 
  -3   5  13       69.15       60.92      3.40 o 
  -2   5  13      256.47      239.62      6.33 o 
  -7   6  13       49.41       47.72      3.06 o 
  -6   6  13       75.24       66.34      3.43 o 
  -5   6  13       56.95       66.36      3.47 o 
  -4   6  13       77.94       74.17      3.49 o 
  -3   6  13       53.59       52.51      3.13 o 
  -8   0  14       95.90       99.42      4.62 o 
  -7   0  14      144.23      136.19      5.34 o 
  -6   0  14       74.36       63.48      3.79 o 
  -5   0  14        5.86        5.13      2.41 o 
  -4   0  14      331.24      372.06     15.45 o 
  -3   0  14       25.72       38.58      5.39 o 
  -8   1  14        0.07        0.00      1.39 o 
  -7   1  14       27.01       30.00      2.18 o 
  -6   1  14        1.74        0.00      1.97 o 
  -5   1  14        0.88        0.00      1.69 o 
  -4   1  14       10.04        9.81      2.05 o 
  -3   1  14       35.80       40.09      5.79 o 
  -8   2  14       41.66       41.91      2.33 o 
  -7   2  14        4.89        1.75      1.56 o 
  -6   2  14      182.65      186.86      6.33 o 
  -5   2  14      214.63      217.22      5.93 o 
  -4   2  14      140.40      141.75      4.68 o 
  -3   2  14        4.67        4.71      2.66 o 
  -7   3  14       26.56       29.97      2.50 o 
  -6   3  14        8.10        4.38      2.02 o 
  -5   3  14       48.48       49.16      3.03 o 
  -4   3  14        1.48        0.00      3.24 o 
  -6   4  14      431.99      482.08     10.26 o 
  -5   4  14      267.18      270.47      6.90 o 
                                                 
